# Supplementary material for: A data-driven interactome of synergistic genes improves network-based cancer outcome prediction
Source: PLoS Comput Biol. 2019 Feb 6;15(2):e1006657. doi: 10.1371/journal.pcbi.1006657 (PMC6380593; doi:10.1371/journal.pcbi.1006657)
Supplement: S1 Table — (XLSX) [file pcbi.1006657.s002.xlsx]

## Sheet: Sheet1
Study	# Patients	Geo accession
Ivshina	102	4922
Hatzis-Pusztai	150	25066
Desmedt-June07	183	7390
Minn	65	2603
Miller	89	3494
WangY-ErasmusMC	257	2034
Schmidt	169	11121
Pawitan	147	1456
Symmans	224	17705
Loi	57	6532
Zhang	121	12093
WangY	52	5327
