# Supplementary material for: A data-driven interactome of synergistic genes improves network-based cancer outcome prediction
Source: PLoS Comput Biol. 2019 Feb 6;15(2):e1006657. doi: 10.1371/journal.pcbi.1006657 (PMC6380593; doi:10.1371/journal.pcbi.1006657)
Supplement: S2 Table — In order of appearance this variables include: survival time, prognostic status (used in this study as sample label), age, breast cancer subtype, ER status, Her2 status, PGR status, histological grade, lymph node status, tumor size, microarray measurement platform, relapse-free survival event, relapse-free survival time, distant metastasis free survival event, distant metastasis free survival time, overall survival event, overall survival time, patient id in the study, treatment, study source of the sample and study index. (XLSX) [file pcbi.1006657.s003.xlsx]

## Sheet: Sheet1
SurvivalTime	Prognostic_Status	Age	Subtype	ERStatus	Her2Status	PGRStatus	Grade	LymphNodeStatus	TumorSize	Platform	RFSEvent	RFSTime	DMFSEvent	DMFSTime	OSEvent	OSTime	PatientID	Treatment	StudyName	Source_Study
1394	1		LumB		0		2			gpl96	1	1394					GSM107072		Pawitan	ACES
2974	0		LumB		0		3			gpl96	0	2974					GSM107073		Pawitan	ACES
3051	0		LumA		0		1			gpl96	0	3051					GSM107074		Pawitan	ACES
3003	0		LumA		1		2			gpl96	0	3003					GSM107075		Pawitan	ACES
2945	0		LumB		0					gpl96	0	2945					GSM107076		Pawitan	ACES
3029	0		LumB		0		3			gpl96	0	3029					GSM107077		Pawitan	ACES
2963	0		LumB		0		2			gpl96	0	2963					GSM107078		Pawitan	ACES
2945	0		LumA		0		1			gpl96	0	2945					GSM107079		Pawitan	ACES
2328	0		Basal		0		3			gpl96	0	2328					GSM107080		Pawitan	ACES
2967	0		Normal		1		3			gpl96	0	2967					GSM107081		Pawitan	ACES
1489	1		Basal		0					gpl96	1	1489					GSM107082		Pawitan	ACES
2960	0		LumA		0		2			gpl96	0	2960					GSM107083		Pawitan	ACES
1266	1		LumB		0		3			gpl96	1	1266					GSM107084		Pawitan	ACES
204	1		LumB		0		3			gpl96	1	204					GSM107085		Pawitan	ACES
1620	1		LumB		0		2			gpl96	1	1620					GSM107088		Pawitan	ACES
507	1		Her2		0		3			gpl96	1	507					GSM107089		Pawitan	ACES
2306	0		Basal		0		3			gpl96	0	2306					GSM107090		Pawitan	ACES
2868	0		LumA		0		2			gpl96	0	2868					GSM107091		Pawitan	ACES
1065	1		LumA		0		2			gpl96	1	1065					GSM107092		Pawitan	ACES
397	1		LumB		0		3			gpl96	1	397					GSM107093		Pawitan	ACES
1591	1		LumB		1		3			gpl96	1	1591					GSM107094		Pawitan	ACES
2777	0		LumB		0		2			gpl96	0	2777					GSM107095		Pawitan	ACES
2755	0		LumA		0		1			gpl96	0	2755					GSM107096		Pawitan	ACES
434	1		LumB		0		2			gpl96	1	434					GSM107097		Pawitan	ACES
2930	0		LumA		0		1			gpl96	0	2930					GSM107098		Pawitan	ACES
1883	0		LumB		0		2			gpl96	1	1883					GSM107099		Pawitan	ACES
2792	0		Normal		1		3			gpl96	0	2792					GSM107100		Pawitan	ACES
2693	0		Her2		0		2			gpl96	0	2693					GSM107101		Pawitan	ACES
2660	0		Her2		0		3			gpl96	0	2660					GSM107102		Pawitan	ACES
2930	0		LumA		0		2			gpl96	0	2930					GSM107103		Pawitan	ACES
2930	0		LumA		0		1			gpl96	0	2930					GSM107104		Pawitan	ACES
2427	0		LumA		0		1			gpl96	1	2427					GSM107105		Pawitan	ACES
2821	0		LumB		0		1			gpl96	0	2821					GSM107106		Pawitan	ACES
2992	0		LumB		1		1			gpl96	0	2992					GSM107107		Pawitan	ACES
2770	0		LumA		0		3			gpl96	0	2770					GSM107108		Pawitan	ACES
2850	0		Her2		1		3			gpl96	0	2850					GSM107109		Pawitan	ACES
3095	0		LumB		0					gpl96	0	3095					GSM107110		Pawitan	ACES
2901	0		LumA		0		1			gpl96	0	2901					GSM107111		Pawitan	ACES
2657	0		LumB		0		3			gpl96	0	2657					GSM107113		Pawitan	ACES
2905	0		LumA		0		2			gpl96	0	2905					GSM107114		Pawitan	ACES
2503	0		Basal		0		3			gpl96	0	2503					GSM107115		Pawitan	ACES
2565	0		LumA		0		2			gpl96	0	2565					GSM107117		Pawitan	ACES
3087	0		LumA		0		2			gpl96	0	3087					GSM107118		Pawitan	ACES
2861	0		LumB		0		2			gpl96	0	2861					GSM107119		Pawitan	ACES
2237	0		LumB		0		2			gpl96	0	2237					GSM107120		Pawitan	ACES
2631	0		Her2		0		3			gpl96	0	2631					GSM107121		Pawitan	ACES
2967	0		Normal		0		2			gpl96	0	2967					GSM107122		Pawitan	ACES
2792	0		LumB		1					gpl96	0	2792					GSM107123		Pawitan	ACES
2580	0		Normal		0		2			gpl96	0	2580					GSM107124		Pawitan	ACES
1456	1		Her2		1		2			gpl96	1	1456					GSM107125		Pawitan	ACES
2755	0		LumA		0		1			gpl96	0	2755					GSM107126		Pawitan	ACES
2828	0		LumA		0		1			gpl96	0	2828					GSM107127		Pawitan	ACES
2949	0		LumA		0		2			gpl96	0	2949					GSM107128		Pawitan	ACES
3066	0		LumA		0					gpl96	0	3066					GSM107130		Pawitan	ACES
2752	0		Basal		0		3			gpl96	0	2752					GSM107131		Pawitan	ACES
2657	0		LumA		0		1			gpl96	0	2657					GSM107132		Pawitan	ACES
2821	0		LumB		0		2			gpl96	0	2821					GSM107133		Pawitan	ACES
675	1		LumB		1		3			gpl96	1	675					GSM107134		Pawitan	ACES
2303	0		Normal		0		3			gpl96	0	2303					GSM107135		Pawitan	ACES
3029	0		Normal		0		2			gpl96	0	3029					GSM107136		Pawitan	ACES
2580	0		LumA		0		2			gpl96	0	2580					GSM107137		Pawitan	ACES
1149	1		LumA		1		3			gpl96	1	1149					GSM107138		Pawitan	ACES
2974	0		LumA		0		1			gpl96	0	2974					GSM107139		Pawitan	ACES
2197	0		Basal		0		3			gpl96	0	2197					GSM107141		Pawitan	ACES
2135	0		LumA		0		3			gpl96	0	2135					GSM107142		Pawitan	ACES
1825	1		LumA		0		2			gpl96	1	1825					GSM107143		Pawitan	ACES
2120	0		Normal		1					gpl96	0	2120					GSM107144		Pawitan	ACES
2138	0		Normal		0		2			gpl96	0	2138					GSM107145		Pawitan	ACES
2098	0		Her2		0					gpl96	0	2098					GSM107146		Pawitan	ACES
2084	0		LumA		0		1			gpl96	0	2084					GSM107147		Pawitan	ACES
2054	0		LumA		0		2			gpl96	0	2054					GSM107148		Pawitan	ACES
2073	0		LumB		0		2			gpl96	0	2073					GSM107149		Pawitan	ACES
2916	0		LumA		0		2			gpl96	0	2916					GSM107150		Pawitan	ACES
587	1		LumB		0		3			gpl96	1	587					GSM107152		Pawitan	ACES
2076	0		LumA		0		1			gpl96	0	2076					GSM107153		Pawitan	ACES
3018	0		LumB		0					gpl96	0	3018					GSM107154		Pawitan	ACES
379	1		LumA		0		2			gpl96	1	379					GSM107155		Pawitan	ACES
3040	0		LumA		0		2			gpl96	0	3040					GSM107156		Pawitan	ACES
2200	0		LumB		0		3			gpl96	0	2200					GSM107157		Pawitan	ACES
2124	0		LumB		0		1			gpl96	0	2124					GSM107158		Pawitan	ACES
2138	0		Normal		0		2			gpl96	0	2138					GSM107159		Pawitan	ACES
1569	1		LumB		0		1			gpl96	1	1569					GSM107160		Pawitan	ACES
2890	0		LumA		0		3			gpl96	0	2890					GSM107161		Pawitan	ACES
2379	0		LumB		0		2			gpl96	0	2379					GSM107162		Pawitan	ACES
2708	0		Her2		0		3			gpl96	0	2708					GSM107163		Pawitan	ACES
2357	0		LumA		0					gpl96	0	2357					GSM107164		Pawitan	ACES
3076	0		LumA		0		2			gpl96	0	3076					GSM107165		Pawitan	ACES
1419	1		LumA		0		2			gpl96	1	1419					GSM107167		Pawitan	ACES
1558	1		LumB		0		3			gpl96	1	1558					GSM107168		Pawitan	ACES
2770	0		LumA		0		2			gpl96	0	2770					GSM107169		Pawitan	ACES
83	1		Her2		0		2			gpl96	1	83					GSM107170		Pawitan	ACES
2741	0		LumA		0		2			gpl96	0	2741					GSM107171		Pawitan	ACES
2799	0		LumA		0		2			gpl96	0	2799					GSM107172		Pawitan	ACES
3029	0		LumA		0		1			gpl96	0	3029					GSM107173		Pawitan	ACES
2839	0		LumA		0		2			gpl96	0	2839					GSM107174		Pawitan	ACES
2879	0		Normal		0		3			gpl96	0	2879					GSM107175		Pawitan	ACES
2715	0		LumA		0		1			gpl96	0	2715					GSM107176		Pawitan	ACES
2171	0		LumA		0		1			gpl96	0	2171					GSM107177		Pawitan	ACES
1014	1		LumB		1		2			gpl96	1	1014					GSM107178		Pawitan	ACES
2284	0		LumB		0		2			gpl96	0	2284					GSM107179		Pawitan	ACES
3036	0		LumA		1		1			gpl96	0	3036					GSM107180		Pawitan	ACES
1408	1		Her2		1		3			gpl96	1	1408					GSM107181		Pawitan	ACES
2879	0		LumA		0					gpl96	0	2879					GSM107182		Pawitan	ACES
2967	0		Her2		0		3			gpl96	0	2967					GSM107183		Pawitan	ACES
2171	0		LumA		0		1			gpl96	0	2171					GSM107184		Pawitan	ACES
2182	0		LumA		0		2			gpl96	0	2182					GSM107185		Pawitan	ACES
2208	0		Basal		0		2			gpl96	0	2208					GSM107186		Pawitan	ACES
2467	0		Normal		0		1			gpl96	0	2467					GSM107187		Pawitan	ACES
3036	0		LumA		0		2			gpl96	0	3036					GSM107188		Pawitan	ACES
2898	0		LumA		0		1			gpl96	0	2898					GSM107190		Pawitan	ACES
2390	0		Basal		0		3			gpl96	0	2390					GSM107191		Pawitan	ACES
2573	0		LumB		1		3			gpl96	0	2573					GSM107192		Pawitan	ACES
2701	0		Her2		0		3			gpl96	0	2701					GSM107194		Pawitan	ACES
408	1		Basal		0		3			gpl96	1	408					GSM107195		Pawitan	ACES
2350	0		Basal		0		3			gpl96	1	2350					GSM107196		Pawitan	ACES
2076	0		Her2		1		3			gpl96	0	2076					GSM107197		Pawitan	ACES
2799	0		Basal		0		2			gpl96	0	2799					GSM107198		Pawitan	ACES
1430	1		LumB		0		3			gpl96	1	1430					GSM107199		Pawitan	ACES
2839	0		LumB		0		3			gpl96	0	2839					GSM107200		Pawitan	ACES
2737	0		LumB		0		3			gpl96	0	2737					GSM107201		Pawitan	ACES
2686	0		LumA		0		1			gpl96	0	2686					GSM107202		Pawitan	ACES
2821	0		LumB		0		3			gpl96	0	2821					GSM107203		Pawitan	ACES
408	1		Basal		0		3			gpl96	1	408					GSM107204		Pawitan	ACES
474	1		Her2		1		2			gpl96	1	474					GSM107205		Pawitan	ACES
532	1		Her2		0					gpl96	1	532					GSM107206		Pawitan	ACES
3091	0		LumA		0		2			gpl96	0	3091					GSM107207		Pawitan	ACES
2930	0		Her2		1		3			gpl96	0	2930					GSM107208		Pawitan	ACES
2916	0		LumA		0		1			gpl96	0	2916					GSM107209		Pawitan	ACES
277	1		LumB		0		3			gpl96	1	277					GSM107210		Pawitan	ACES
2784	0		LumB		1		3			gpl96	0	2784					GSM107211		Pawitan	ACES
2861	0		LumA		0		2			gpl96	0	2861					GSM107212		Pawitan	ACES
2828	0		LumA		0		2			gpl96	0	2828					GSM107213		Pawitan	ACES
2799	0		LumA		0		1			gpl96	0	2799					GSM107214		Pawitan	ACES
459	1		Basal		0		3			gpl96	1	459					GSM107215		Pawitan	ACES
2412	0		LumA		1		3			gpl96	0	2412					GSM107216		Pawitan	ACES
2624	0		Basal		0		3			gpl96	0	2624					GSM107217		Pawitan	ACES
2350	0		Basal		0		3			gpl96	0	2350					GSM107218		Pawitan	ACES
328	1		Her2		0		3			gpl96	1	328					GSM107219		Pawitan	ACES
2306	0		LumB		0		3			gpl96	0	2306					GSM107220		Pawitan	ACES
3051	0		LumA		0		2			gpl96	0	3051					GSM107221		Pawitan	ACES
3098	0		LumB		0		2			gpl96	0	3098					GSM107222		Pawitan	ACES
3098	0		Normal		0		3			gpl96	0	3098					GSM107223		Pawitan	ACES
2168	0		LumB		0		3			gpl96	0	2168					GSM107224		Pawitan	ACES
3036	0		LumB		0		3			gpl96	0	3036					GSM107225		Pawitan	ACES
489	1		LumB		0		3			gpl96	1	489					GSM107226		Pawitan	ACES
244	1		LumB		0		3			gpl96	1	244					GSM107227		Pawitan	ACES
1018	1		Her2		1		3			gpl96	1	1018					GSM107228		Pawitan	ACES
2402	0		LumA	1	0			0		gpl96	0	2402					GSM36777		WangY-ErasmusMC	ACES
4015	0		LumA	1	0			0		gpl96	0	4015					GSM36779		WangY-ErasmusMC	ACES
2555	0		Her2	0	1			0		gpl96	0	2555					GSM36780		WangY-ErasmusMC	ACES
4471	0		Her2	1	1			0		gpl96	0	4471					GSM36781		WangY-ErasmusMC	ACES
2007	0		LumA	1	0			0		gpl96	0	2007					GSM36782		WangY-ErasmusMC	ACES
1733	1		LumA	1	0			0		gpl96	1	1733					GSM36784		WangY-ErasmusMC	ACES
2007	0		LumA	1	1			0		gpl96	0	2007					GSM36786		WangY-ErasmusMC	ACES
2190	0		LumB	1	0			0		gpl96	0	2190					GSM36787		WangY-ErasmusMC	ACES
2402	0		Basal	0	0			0		gpl96	0	2402					GSM36788		WangY-ErasmusMC	ACES
1551	1		LumB	1	0			0		gpl96	1	1551					GSM36789		WangY-ErasmusMC	ACES
3254	0		LumA	1	0			0		gpl96	0	3254					GSM36790		WangY-ErasmusMC	ACES
2402	0		LumA	0	0			0		gpl96	0	2402					GSM36791		WangY-ErasmusMC	ACES
2159	0		LumB	1	0			0		gpl96	1	2159					GSM36792		WangY-ErasmusMC	ACES
3072	0		Normal	0	0			0		gpl96	0	3072					GSM36793		WangY-ErasmusMC	ACES
2646	0		Basal	1	0			0		gpl96	0	2646					GSM36794		WangY-ErasmusMC	ACES
2676	0		Basal	0	0			0		gpl96	0	2676					GSM36795		WangY-ErasmusMC	ACES
3589	0		LumA	1	0			0		gpl96	0	3589					GSM36796		WangY-ErasmusMC	ACES
273	1		Basal	0	0			0		gpl96	1	273					GSM36797		WangY-ErasmusMC	ACES
3224	0		Basal	0	0			0		gpl96	0	3224					GSM36798		WangY-ErasmusMC	ACES
2281	0		LumB	1	1			0		gpl96	0	2281					GSM36799		WangY-ErasmusMC	ACES
1125	1		LumB	0	0			0		gpl96	1	1125					GSM36800		WangY-ErasmusMC	ACES
3802	0		LumB	1	1			0		gpl96	0	3802					GSM36801		WangY-ErasmusMC	ACES
2798	0		LumA	1	0			0		gpl96	0	2798					GSM36802		WangY-ErasmusMC	ACES
2828	0		LumA	1	0			0		gpl96	0	2828					GSM36803		WangY-ErasmusMC	ACES
2676	0		LumA	1	0			0		gpl96	0	2676					GSM36804		WangY-ErasmusMC	ACES
3041	0		LumB	1	1			0		gpl96	0	3041					GSM36805		WangY-ErasmusMC	ACES
2798	0		LumA	1	0			0		gpl96	0	2798					GSM36806		WangY-ErasmusMC	ACES
2676	0		Normal	1	0			0		gpl96	0	2676					GSM36807		WangY-ErasmusMC	ACES
3193	0		LumB	1	0			0		gpl96	0	3193					GSM36810		WangY-ErasmusMC	ACES
2433	0		LumA	0	0			0		gpl96	0	2433					GSM36812		WangY-ErasmusMC	ACES
1490	1		LumA	1	0			0		gpl96	1	1490					GSM36813		WangY-ErasmusMC	ACES
1855	0		Her2	1	1			0		gpl96	1	1855					GSM36814		WangY-ErasmusMC	ACES
2190	0		LumA	1	1			0		gpl96	1	2190					GSM36815		WangY-ErasmusMC	ACES
2980	0		Basal	0	0			0		gpl96	0	2980					GSM36816		WangY-ErasmusMC	ACES
3437	0		Basal	1	0			0		gpl96	0	3437					GSM36817		WangY-ErasmusMC	ACES
1885	0		LumB	1	0			0		gpl96	1	1885					GSM36818		WangY-ErasmusMC	ACES
3984	0		LumA	1	0			0		gpl96	0	3984					GSM36819		WangY-ErasmusMC	ACES
4288	0		LumB	1	0			0		gpl96	0	4288					GSM36820		WangY-ErasmusMC	ACES
2676	0		LumB	1	0			0		gpl96	0	2676					GSM36821		WangY-ErasmusMC	ACES
3619	0		LumB	1	0			0		gpl96	0	3619					GSM36823		WangY-ErasmusMC	ACES
2615	0		Basal	1	0			0		gpl96	0	2615					GSM36824		WangY-ErasmusMC	ACES
3011	0		LumA	1	0			0		gpl96	0	3011					GSM36825		WangY-ErasmusMC	ACES
1764	1		LumB	1	0			0		gpl96	1	1764					GSM36826		WangY-ErasmusMC	ACES
4745	0		Basal	0	0			0		gpl96	0	4745					GSM36827		WangY-ErasmusMC	ACES
2311	0		Basal	0	0			0		gpl96	0	2311					GSM36828		WangY-ErasmusMC	ACES
4775	0		LumB	1	0			0		gpl96	0	4775					GSM36829		WangY-ErasmusMC	ACES
3558	0		LumB	1	0			0		gpl96	0	3558					GSM36830		WangY-ErasmusMC	ACES
2646	0		LumA	1	0			0		gpl96	0	2646					GSM36831		WangY-ErasmusMC	ACES
3619	0		LumA	1	0			0		gpl96	0	3619					GSM36832		WangY-ErasmusMC	ACES
3315	0		Her2	1	1			0		gpl96	0	3315					GSM36834		WangY-ErasmusMC	ACES
3011	0		LumA	1	0			0		gpl96	0	3011					GSM36836		WangY-ErasmusMC	ACES
4167	0		LumB	1	0			0		gpl96	0	4167					GSM36837		WangY-ErasmusMC	ACES
1034	1		LumB	1	0			0		gpl96	1	1034					GSM36838		WangY-ErasmusMC	ACES
973	1		LumA	1	0			0		gpl96	1	973					GSM36839		WangY-ErasmusMC	ACES
2615	0		LumA	1	0			0		gpl96	0	2615					GSM36840		WangY-ErasmusMC	ACES
4075	0		LumB	1	0			0		gpl96	0	4075					GSM36841		WangY-ErasmusMC	ACES
2463	0		LumA	1	1			0		gpl96	0	2463					GSM36842		WangY-ErasmusMC	ACES
2342	0		LumB	1	0			0		gpl96	0	2342					GSM36843		WangY-ErasmusMC	ACES
3680	0		LumB	1	0			0		gpl96	0	3680					GSM36844		WangY-ErasmusMC	ACES
3132	0		Basal	0	0			0		gpl96	0	3132					GSM36846		WangY-ErasmusMC	ACES
2585	0		Basal	0	0			0		gpl96	0	2585					GSM36847		WangY-ErasmusMC	ACES
3193	0		LumA	1	0			0		gpl96	0	3193					GSM36848		WangY-ErasmusMC	ACES
3345	0		LumA	1	0			0		gpl96	0	3345					GSM36849		WangY-ErasmusMC	ACES
3680	0		LumA	1	0			0		gpl96	0	3680					GSM36850		WangY-ErasmusMC	ACES
3041	0		Her2	1	1			0		gpl96	0	3041					GSM36851		WangY-ErasmusMC	ACES
3254	0		Her2	1	1			0		gpl96	0	3254					GSM36852		WangY-ErasmusMC	ACES
3193	0		LumA	1	0			0		gpl96	0	3193					GSM36853		WangY-ErasmusMC	ACES
3193	0		LumB	0	0			0		gpl96	0	3193					GSM36854		WangY-ErasmusMC	ACES
3893	0		Basal	0	0			0		gpl96	0	3893					GSM36855		WangY-ErasmusMC	ACES
2615	0		LumA	1	1			0		gpl96	0	2615					GSM36856		WangY-ErasmusMC	ACES
2889	0		LumB	1	0			0		gpl96	0	2889					GSM36857		WangY-ErasmusMC	ACES
425	1		Her2	1	1			0		gpl96	1	425					GSM36858		WangY-ErasmusMC	ACES
3954	0		LumA	1	0			0		gpl96	0	3954					GSM36859		WangY-ErasmusMC	ACES
912	1		Her2	1	1			0		gpl96	1	912					GSM36860		WangY-ErasmusMC	ACES
760	1		Basal	0	0			0		gpl96	1	760					GSM36862		WangY-ErasmusMC	ACES
2980	0		Her2	0	0			0		gpl96	0	2980					GSM36863		WangY-ErasmusMC	ACES
2555	0		LumB	1	0			0		gpl96	0	2555					GSM36864		WangY-ErasmusMC	ACES
3132	0		Basal	0	0			0		gpl96	0	3132					GSM36865		WangY-ErasmusMC	ACES
3254	0		LumA	1	0			0		gpl96	0	3254					GSM36866		WangY-ErasmusMC	ACES
3285	0		LumB	1	0			0		gpl96	0	3285					GSM36867		WangY-ErasmusMC	ACES
3741	0		LumA	1	0			0		gpl96	0	3741					GSM36868		WangY-ErasmusMC	ACES
3832	0		LumA	1	0			0		gpl96	0	3832					GSM36869		WangY-ErasmusMC	ACES
912	1		LumB	1	1			0		gpl96	1	912					GSM36870		WangY-ErasmusMC	ACES
2555	0		LumA	1	0			0		gpl96	0	2555					GSM36871		WangY-ErasmusMC	ACES
212	1		LumB	1	1			0		gpl96	1	212					GSM36872		WangY-ErasmusMC	ACES
3041	0		LumB	1	0			0		gpl96	0	3041					GSM36873		WangY-ErasmusMC	ACES
912	1		LumA	1	0			0		gpl96	1	912					GSM36874		WangY-ErasmusMC	ACES
4045	0		Basal	0	0			0		gpl96	0	4045					GSM36876		WangY-ErasmusMC	ACES
1307	1		LumB	1	0			0		gpl96	1	1307					GSM36877		WangY-ErasmusMC	ACES
2980	0		LumB	1	0			0		gpl96	0	2980					GSM36878		WangY-ErasmusMC	ACES
1186	1		Her2	0	1			0		gpl96	1	1186					GSM36879		WangY-ErasmusMC	ACES
2950	0		LumB	1	0			0		gpl96	0	2950					GSM36880		WangY-ErasmusMC	ACES
334	1		LumB	1	0			0		gpl96	1	334					GSM36881		WangY-ErasmusMC	ACES
3011	0		Normal	1	0			0		gpl96	0	3011					GSM36882		WangY-ErasmusMC	ACES
2676	0		Normal	1	0			0		gpl96	0	2676					GSM36883		WangY-ErasmusMC	ACES
3923	0		Her2	1	1			0		gpl96	0	3923					GSM36884		WangY-ErasmusMC	ACES
1216	1		LumA	1	0			0		gpl96	1	1216					GSM36885		WangY-ErasmusMC	ACES
2859	0		Her2	0	0			0		gpl96	0	2859					GSM36886		WangY-ErasmusMC	ACES
3285	0		LumA	1	0			0		gpl96	0	3285					GSM36887		WangY-ErasmusMC	ACES
851	1		LumB	1	0			0		gpl96	1	851					GSM36888		WangY-ErasmusMC	ACES
3285	0		Basal	1	0			0		gpl96	0	3285					GSM36889		WangY-ErasmusMC	ACES
3528	0		Basal	1	0			0		gpl96	0	3528					GSM36890		WangY-ErasmusMC	ACES
2646	0		Basal	0	0			0		gpl96	0	2646					GSM36891		WangY-ErasmusMC	ACES
3345	0		LumB	1	1			0		gpl96	0	3345					GSM36892		WangY-ErasmusMC	ACES
3771	0		LumB	1	0			0		gpl96	0	3771					GSM36893		WangY-ErasmusMC	ACES
3315	0		Normal	1	1			0		gpl96	0	3315					GSM36894		WangY-ErasmusMC	ACES
2920	0		LumA	1	0			0		gpl96	0	2920					GSM36895		WangY-ErasmusMC	ACES
3102	0		LumA	1	1			0		gpl96	0	3102					GSM36896		WangY-ErasmusMC	ACES
760	1		LumA	1	0			0		gpl96	1	760					GSM36897		WangY-ErasmusMC	ACES
212	1		Normal	1	0			0		gpl96	1	212					GSM36898		WangY-ErasmusMC	ACES
5140	0		LumB	1	0			0		gpl96	0	5140					GSM36899		WangY-ErasmusMC	ACES
3072	0		Basal	1	0			0		gpl96	0	3072					GSM36901		WangY-ErasmusMC	ACES
851	1		Basal	1	0			0		gpl96	1	851					GSM36902		WangY-ErasmusMC	ACES
243	1		LumB	1	0			0		gpl96	1	243					GSM36903		WangY-ErasmusMC	ACES
2980	0		Her2	0	1			0		gpl96	0	2980					GSM36904		WangY-ErasmusMC	ACES
517	1		Basal	0	0			0		gpl96	1	517					GSM36905		WangY-ErasmusMC	ACES
3072	0		Her2	0	0			0		gpl96	0	3072					GSM36906		WangY-ErasmusMC	ACES
2615	0		LumA	1	0			0		gpl96	0	2615					GSM36907		WangY-ErasmusMC	ACES
456	1		LumB	1	0			0		gpl96	1	456					GSM36908		WangY-ErasmusMC	ACES
2889	0		Basal	0	0			0		gpl96	0	2889					GSM36909		WangY-ErasmusMC	ACES
3802	0		LumA	1	0			0		gpl96	0	3802					GSM36910		WangY-ErasmusMC	ACES
2433	0		LumB	1	0			0		gpl96	1	2433					GSM36911		WangY-ErasmusMC	ACES
2950	0		Basal	0	0			0		gpl96	0	2950					GSM36912		WangY-ErasmusMC	ACES
3315	0		LumA	1	0			0		gpl96	0	3315					GSM36913		WangY-ErasmusMC	ACES
2555	0		LumA	1	0			0		gpl96	0	2555					GSM36914		WangY-ErasmusMC	ACES
2950	0		Her2	0	1			0		gpl96	0	2950					GSM36915		WangY-ErasmusMC	ACES
3802	0		LumA	1	0			0		gpl96	0	3802					GSM36916		WangY-ErasmusMC	ACES
4380	0		LumA	1	0			0		gpl96	0	4380					GSM36917		WangY-ErasmusMC	ACES
334	1		Basal	0	0			0		gpl96	1	334					GSM36918		WangY-ErasmusMC	ACES
4653	0		LumA	1	0			0		gpl96	0	4653					GSM36919		WangY-ErasmusMC	ACES
608	1		Her2	1	1			0		gpl96	1	608					GSM36920		WangY-ErasmusMC	ACES
3285	0		LumB	1	1			0		gpl96	0	3285					GSM36921		WangY-ErasmusMC	ACES
3437	0		LumB	1	0			0		gpl96	0	3437					GSM36922		WangY-ErasmusMC	ACES
699	1		Basal	0	0			0		gpl96	1	699					GSM36923		WangY-ErasmusMC	ACES
882	1		LumB	1	0			0		gpl96	1	882					GSM36924		WangY-ErasmusMC	ACES
3163	0		LumA	1	0			0		gpl96	0	3163					GSM36925		WangY-ErasmusMC	ACES
730	1		Her2	0	1			0		gpl96	1	730					GSM36926		WangY-ErasmusMC	ACES
243	1		Basal	1	0			0		gpl96	1	243					GSM36927		WangY-ErasmusMC	ACES
699	1		LumA	1	0			0		gpl96	1	699					GSM36928		WangY-ErasmusMC	ACES
2828	0		Her2	1	1			0		gpl96	0	2828					GSM36929		WangY-ErasmusMC	ACES
2555	0		LumB	1	1			0		gpl96	0	2555					GSM36930		WangY-ErasmusMC	ACES
1125	1		Basal	1	0			0		gpl96	1	1125					GSM36931		WangY-ErasmusMC	ACES
2920	0		LumA	1	0			0		gpl96	0	2920					GSM36932		WangY-ErasmusMC	ACES
3345	0		Her2	1	0			0		gpl96	0	3345					GSM36933		WangY-ErasmusMC	ACES
5201	0		Her2	1	1			0		gpl96	0	5201					GSM36934		WangY-ErasmusMC	ACES
3467	0		Basal	0	0			0		gpl96	0	3467					GSM36935		WangY-ErasmusMC	ACES
3315	0		LumA	1	0			0		gpl96	0	3315					GSM36936		WangY-ErasmusMC	ACES
334	1		Basal	0	0			0		gpl96	1	334					GSM36937		WangY-ErasmusMC	ACES
3285	0		LumB	1	0			0		gpl96	0	3285					GSM36938		WangY-ErasmusMC	ACES
425	1		LumB	1	0			0		gpl96	1	425					GSM36939		WangY-ErasmusMC	ACES
4075	0		Basal	0	0			0		gpl96	0	4075					GSM36940		WangY-ErasmusMC	ACES
4623	0		LumA	1	0			0		gpl96	0	4623					GSM36942		WangY-ErasmusMC	ACES
577	1		LumA	1	0			0		gpl96	1	577					GSM36943		WangY-ErasmusMC	ACES
3406	0		Normal	1	0			0		gpl96	0	3406					GSM36944		WangY-ErasmusMC	ACES
2798	0		LumA	1	0			0		gpl96	0	2798					GSM36945		WangY-ErasmusMC	ACES
790	1		LumB	1	0			0		gpl96	1	790					GSM36946		WangY-ErasmusMC	ACES
486	1		LumB	1	0			0		gpl96	1	486					GSM36947		WangY-ErasmusMC	ACES
2646	0		LumB	1	0			0		gpl96	0	2646					GSM36948		WangY-ErasmusMC	ACES
182	1		Basal	0	0			0		gpl96	1	182					GSM36949		WangY-ErasmusMC	ACES
851	1		LumA	1	0			0		gpl96	1	851					GSM36950		WangY-ErasmusMC	ACES
3163	0		LumA	1	1			0		gpl96	0	3163					GSM36951		WangY-ErasmusMC	ACES
395	1		Basal	0	0			0		gpl96	1	395					GSM36952		WangY-ErasmusMC	ACES
2555	0		Basal	0	1			0		gpl96	0	2555					GSM36953		WangY-ErasmusMC	ACES
577	1		LumB	1	0			0		gpl96	1	577					GSM36954		WangY-ErasmusMC	ACES
760	1		Her2	0	0			0		gpl96	1	760					GSM36955		WangY-ErasmusMC	ACES
973	1		LumB	1	0			0		gpl96	1	973					GSM36956		WangY-ErasmusMC	ACES
1429	1		LumA	1	0			0		gpl96	1	1429					GSM36957		WangY-ErasmusMC	ACES
3376	0		Normal	1	0			0		gpl96	0	3376					GSM36958		WangY-ErasmusMC	ACES
3650	0		Basal	0	0			0		gpl96	0	3650					GSM36959		WangY-ErasmusMC	ACES
1551	1		Basal	1	0			0		gpl96	1	1551					GSM36960		WangY-ErasmusMC	ACES
4653	0		Her2	0	1			0		gpl96	0	4653					GSM36961		WangY-ErasmusMC	ACES
3467	0		LumA	1	0			0		gpl96	0	3467					GSM36962		WangY-ErasmusMC	ACES
365	1		Her2	0	1			0		gpl96	1	365					GSM36964		WangY-ErasmusMC	ACES
4075	0		LumA	1	0			0		gpl96	0	4075					GSM36965		WangY-ErasmusMC	ACES
456	1		LumB	1	0			0		gpl96	1	456					GSM36967		WangY-ErasmusMC	ACES
3528	0		LumA	1	0			0		gpl96	0	3528					GSM36970		WangY-ErasmusMC	ACES
577	1		LumA	1	0			0		gpl96	1	577					GSM36971		WangY-ErasmusMC	ACES
1125	1		LumB	1	0			0		gpl96	1	1125					GSM36972		WangY-ErasmusMC	ACES
760	1		LumB	1	0			0		gpl96	1	760					GSM36973		WangY-ErasmusMC	ACES
699	1		LumB	1	0			0		gpl96	1	699					GSM36974		WangY-ErasmusMC	ACES
3345	0		Her2	1	1			0		gpl96	0	3345					GSM36975		WangY-ErasmusMC	ACES
1155	1		LumA	1	0			0		gpl96	1	1155					GSM36976		WangY-ErasmusMC	ACES
3771	0		Basal	0	0			0		gpl96	0	3771					GSM36977		WangY-ErasmusMC	ACES
4501	0		Normal	0	1			0		gpl96	0	4501					GSM36978		WangY-ErasmusMC	ACES
3254	0		LumB	1	0			0		gpl96	0	3254					GSM36979		WangY-ErasmusMC	ACES
3710	0		LumA	1	0			0		gpl96	0	3710					GSM36980		WangY-ErasmusMC	ACES
2646	0		Basal	0	0			0		gpl96	0	2646					GSM36981		WangY-ErasmusMC	ACES
2798	0		Normal	1	0			0		gpl96	0	2798					GSM36982		WangY-ErasmusMC	ACES
2281	0		LumA	1	0			0		gpl96	1	2281					GSM36983		WangY-ErasmusMC	ACES
1672	1		LumB	1	0			0		gpl96	1	1672					GSM36985		WangY-ErasmusMC	ACES
2342	0		LumA	1	0			0		gpl96	1	2342					GSM36986		WangY-ErasmusMC	ACES
2950	0		LumA	1	0			0		gpl96	0	2950					GSM36987		WangY-ErasmusMC	ACES
2920	0		LumB	1	0			0		gpl96	0	2920					GSM36988		WangY-ErasmusMC	ACES
334	1		LumB	1	0			0		gpl96	1	334					GSM36989		WangY-ErasmusMC	ACES
60	1		LumA	1	0			0		gpl96	1	60					GSM36994		WangY-ErasmusMC	ACES
3437	0		Her2	1	1			0		gpl96	0	3437					GSM36995		WangY-ErasmusMC	ACES
730	1		Her2	1	1			0		gpl96	1	730					GSM36996		WangY-ErasmusMC	ACES
152	1		LumA	1	0			0		gpl96	1	152					GSM36998		WangY-ErasmusMC	ACES
1125	1		LumA	1	0			0		gpl96	1	1125					GSM36999		WangY-ErasmusMC	ACES
4167	0		LumA	1	0			0		gpl96	0	4167					GSM37000		WangY-ErasmusMC	ACES
1003	1		Normal	1	1			0		gpl96	1	1003					GSM37001		WangY-ErasmusMC	ACES
486	1		Basal	0	0			0		gpl96	1	486					GSM37002		WangY-ErasmusMC	ACES
577	1		LumB	1	0			0		gpl96	1	577					GSM37003		WangY-ErasmusMC	ACES
1064	1		LumB	1	0			0		gpl96	1	1064					GSM37004		WangY-ErasmusMC	ACES
1703	1		LumA	1	1			0		gpl96	1	1703					GSM37005		WangY-ErasmusMC	ACES
2159	0		LumB	1	0			0		gpl96	1	2159					GSM37006		WangY-ErasmusMC	ACES
1794	1		LumB	1	0			0		gpl96	1	1794					GSM37007		WangY-ErasmusMC	ACES
2129	0		LumA	1	0			0		gpl96	1	2129					GSM37008		WangY-ErasmusMC	ACES
3710	0		LumA	1	0			0		gpl96	0	3710					GSM37009		WangY-ErasmusMC	ACES
3072	0		LumA	1	0			0		gpl96	0	3072					GSM37010		WangY-ErasmusMC	ACES
1825	1		LumA	1	0			0		gpl96	1	1825					GSM37011		WangY-ErasmusMC	ACES
4015	0		LumA	1	1			0		gpl96	0	4015					GSM37012		WangY-ErasmusMC	ACES
2007	0		LumB	1	0			0		gpl96	1	2007					GSM37013		WangY-ErasmusMC	ACES
4349	0		LumB	1	0			0		gpl96	0	4349					GSM37014		WangY-ErasmusMC	ACES
3710	0		LumA	1	0			0		gpl96	0	3710					GSM37015		WangY-ErasmusMC	ACES
3285	0		Her2	0	1			0		gpl96	0	3285					GSM37016		WangY-ErasmusMC	ACES
3285	0		Basal	0	0			0		gpl96	0	3285					GSM37017		WangY-ErasmusMC	ACES
608	1		LumB	1	0			0		gpl96	1	608					GSM37018		WangY-ErasmusMC	ACES
4440	0		LumA	1	1			0		gpl96	0	4440					GSM37019		WangY-ErasmusMC	ACES
1460	1		Her2	0	1			0		gpl96	1	1460					GSM37020		WangY-ErasmusMC	ACES
3315	0		Basal	0	0			0		gpl96	0	3315					GSM37021		WangY-ErasmusMC	ACES
912	1		Basal	0	0			0		gpl96	1	912					GSM37022		WangY-ErasmusMC	ACES
425	1		Her2	0	1			0		gpl96	1	425					GSM37023		WangY-ErasmusMC	ACES
2889	0		LumA	1	0			0		gpl96	0	2889					GSM37024		WangY-ErasmusMC	ACES
3254	0		LumA	1	1			0		gpl96	0	3254					GSM37025		WangY-ErasmusMC	ACES
1095	1		LumA	1	0			0		gpl96	1	1095					GSM37026		WangY-ErasmusMC	ACES
517	1		Normal	1	0			0		gpl96	1	517					GSM37027		WangY-ErasmusMC	ACES
1186	1		LumA	1	0			0		gpl96	1	1186					GSM37028		WangY-ErasmusMC	ACES
1429	1		LumB	1	0			0		gpl96	1	1429					GSM37029		WangY-ErasmusMC	ACES
547	1		LumB	1	1			0		gpl96	1	547					GSM37031		WangY-ErasmusMC	ACES
2615	0		LumA	1	0			0		gpl96	0	2615					GSM37032		WangY-ErasmusMC	ACES
4897	0		LumA	1	1			0		gpl96	0	4897					GSM37033		WangY-ErasmusMC	ACES
2676	0		Her2	0	1			0		gpl96	0	2676					GSM37034		WangY-ErasmusMC	ACES
425	1		LumB	1	0			0		gpl96	1	425					GSM37035		WangY-ErasmusMC	ACES
456	1		Her2	1	1			0		gpl96	1	456					GSM37036		WangY-ErasmusMC	ACES
577	1		LumB	1	0			0		gpl96	1	577					GSM37037		WangY-ErasmusMC	ACES
1825	1		LumB	1	0			0		gpl96	1	1825					GSM37038		WangY-ErasmusMC	ACES
1460	1		LumA	1	0			0		gpl96	1	1460					GSM37039		WangY-ErasmusMC	ACES
182	1		Basal	0	0			0		gpl96	1	182					GSM37040		WangY-ErasmusMC	ACES
273	1		Normal	1	0			0		gpl96	1	273					GSM37041		WangY-ErasmusMC	ACES
425	1		Her2	0	1			0		gpl96	1	425					GSM37042		WangY-ErasmusMC	ACES
4897	0		Basal	0	0			0		gpl96	0	4897					GSM37043		WangY-ErasmusMC	ACES
3741	0		Basal	0	0			0		gpl96	0	3741					GSM37045		WangY-ErasmusMC	ACES
2615	0		LumA	1	0			0		gpl96	0	2615					GSM37046		WangY-ErasmusMC	ACES
3285	0		Basal	1	0			0		gpl96	0	3285					GSM37047		WangY-ErasmusMC	ACES
2646	0		Basal	0	0			0		gpl96	0	2646					GSM37048		WangY-ErasmusMC	ACES
882	1		Her2	0	1			0		gpl96	1	882					GSM37049		WangY-ErasmusMC	ACES
547	1		Basal	0	0			0		gpl96	1	547					GSM37050		WangY-ErasmusMC	ACES
547	1		Basal	1	0			0		gpl96	1	547					GSM37051		WangY-ErasmusMC	ACES
973	1		Basal	0	1			0		gpl96	1	973					GSM37052		WangY-ErasmusMC	ACES
1003	1		Basal	0	0			0		gpl96	1	1003					GSM37053		WangY-ErasmusMC	ACES
2007	0		Her2	0	1			0		gpl96	0	2007					GSM37054		WangY-ErasmusMC	ACES
2494	0		LumA	0	0			0		gpl96	0	2494					GSM37056		WangY-ErasmusMC	ACES
1946	0		LumB	1	0			0		gpl96	1	1946					GSM37058		WangY-ErasmusMC	ACES
2524	0		LumA	1	0			0		gpl96	0	2524					GSM37059		WangY-ErasmusMC	ACES
2463	0		LumA	1	1			0		gpl96	0	2463					GSM37060		WangY-ErasmusMC	ACES
3193	0		LumA	0	0			0		gpl96	0	3193					GSM37061		WangY-ErasmusMC	ACES
976	1	43	Normal	1	1			0	0	gpl96	1	976	0	976			GSM150943		Loi	ACES
2265	0	70	LumB	1	0			0	5	gpl96	1	2265	1	2265			GSM150945		Loi	ACES
835	1	69	LumA	1	0		2	1	3	gpl96	1	835	1	835			GSM150947		Loi	ACES
1865	0	60	LumB	1	0		2	1	2.3	gpl96	0	1865	0	1865			GSM150950		Loi	ACES
2920	0	58	LumA	1	0			0	4.2	gpl96	0	2920	0	2920			GSM150953		Loi	ACES
1503	1	79	LumA	1	0			0	4	gpl96	1	1503	0	1503			GSM150955		Loi	ACES
1132	1	71	Her2	1	0		2	1	4	gpl96	1	1132	1	1132			GSM150956		Loi	ACES
2529	0	66	Her2	1	0			0	7	gpl96	0	2529	0	2529			GSM150957		Loi	ACES
2623	0	57	LumA	1	0		2	0	1.7	gpl96	0	2623	0	2623			GSM150958		Loi	ACES
2502	0	71	LumA	1	0		2	0	3	gpl96	0	2502	0	2502			GSM150965		Loi	ACES
1955	0	76	LumA	1	0		2	0	2	gpl96	0	1955	0	1955			GSM150973		Loi	ACES
2137	0	70	LumB	1	0		2	0	3	gpl96	0	2137	0	2137			GSM150977		Loi	ACES
3828	0	61	LumB	1	0		2	1	2.2	gpl96	0	3828	0	3828			GSM150983		Loi	ACES
3861	0	75	LumB	1	0		2		1.7	gpl96	0	3861	0	3861			GSM150985		Loi	ACES
1376	1	51	LumA	1	0		2	0	2.2	gpl96	1	1376	1	1376			GSM150987		Loi	ACES
1895	0	71	LumA	1	0		2	1	7	gpl96	0	1895	0	1895			GSM150989		Loi	ACES
4651	0	63	LumB	1	0		2	1	2	gpl96	0	4651	0	4651			GSM150991		Loi	ACES
3496	0	56	LumA	1	0			0	0.9	gpl96	0	3496	0	3496			GSM150993		Loi	ACES
3790	0	53	Normal	1	0		2	0	1	gpl96	0	3790	0	3790			GSM150995		Loi	ACES
3652	0	61	LumB	1	0		2	1	1.5	gpl96	0	3652	0	3652			GSM150996		Loi	ACES
3604	0	58	Basal	1	0		2	0	1.8	gpl96	0	3604	0	3604			GSM150997		Loi	ACES
974	1	67	LumB	1	0			1	6	gpl96	1	974	1	974			GSM150998		Loi	ACES
1293	1	60	LumB	1	0			0	3.9	gpl96	1	1293	1	1293			GSM150999		Loi	ACES
1585	1	44	LumA	1	0			0	3	gpl96	1	1585	0	1585			GSM151000		Loi	ACES
493	1	44	Her2	1	1		2	0	3	gpl96	1	493	1	493			GSM151001		Loi	ACES
2205	0	73	LumB	1	0		2	1	2.8	gpl96	1	2205	0	2205			GSM151002		Loi	ACES
3443	0	65	LumA	1	0			0	1.5	gpl96	0	3443	0	3443			GSM151005		Loi	ACES
2960	0	74	LumB	1	0		2		1.8	gpl96	0	2960	0	2960			GSM151011		Loi	ACES
	0		Basal														GSM151012		Loi	ACES
	1		LumB														GSM151013		Loi	ACES
	1		LumA														GSM151014		Loi	ACES
	1		Normal														GSM151016		Loi	ACES
	0		LumB														GSM151018		Loi	ACES
	1		LumB														GSM151019		Loi	ACES
	0		LumB														GSM151020		Loi	ACES
	1		LumB														GSM151022		Loi	ACES
	0		LumA														GSM151024		Loi	ACES
	1		LumA														GSM151025		Loi	ACES
	1		LumB														GSM151031		Loi	ACES
	0		Normal														GSM151033		Loi	ACES
	1		LumA														GSM151035		Loi	ACES
	0		Her2														GSM151036		Loi	ACES
	0		LumB														GSM151037		Loi	ACES
	1		LumB														GSM151038		Loi	ACES
	0		Basal														GSM151040		Loi	ACES
	0		LumB														GSM151042		Loi	ACES
	1		Basal														GSM151043		Loi	ACES
	0		LumA														GSM151044		Loi	ACES
	1		Her2														GSM151045		Loi	ACES
	0		LumA														GSM151047		Loi	ACES
	0		LumA														GSM151048		Loi	ACES
	0		LumB														GSM151050		Loi	ACES
	0		LumA														GSM151052		Loi	ACES
	1		LumB														GSM151057		Loi	ACES
	1		Normal														GSM151058		Loi	ACES
	1		Her2														GSM151061		Loi	ACES
	1		LumA														GSM151068		Loi	ACES
4317	0	68	LumA	1	0		1	0	0.9	gpl96	0	4317					GSM79114		Miller	ACES
4317	0	40	Basal	0	0		3	0	1.2	gpl96	0	4317	0	2280			GSM79115	none	Miller	ACES
4317	0	51	Her2	1	1		3	0	2.6	gpl96	0	4317					GSM79116		Miller	ACES
182	1	41	LumB	1	0		3	0	3.3	gpl96	1	182	1	181			GSM79123	none	Miller	ACES
1125	1	38	LumB	1	1		3	0	3.2	gpl96	1	1125	1	1125			GSM79125	none	Miller	ACES
4077	0	79	LumA	1	0		2	0	1.9	gpl96	0	4077					GSM79129		Miller	ACES
730	1	63	LumB	1	0		2	0	2.8	gpl96	1	730	1	730			GSM79135	none	Miller	ACES
3468	0	64	LumA	1	0		1	0	2.6	gpl96	1	3468	1	3468			GSM79136	tamoxifen	Miller	ACES
883	1	54	LumA	1	1		2	0	1.7	gpl96	1	883	0	881			GSM79137	none	Miller	ACES
3832	0	68	Her2	0	1		2	0	0.6	gpl96	1	3832					GSM79138		Miller	ACES
4197	0	65	LumA	1	0		1	1	2.3	gpl96	0	4197	0	3468			GSM79139	tamoxifen	Miller	ACES
4197	0	61	LumA	1	0		2	0	1.2	gpl96	0	4197	0	2826			GSM79142	none	Miller	ACES
4168	0	73	LumB	1	0		2	0	1.8	gpl96	0	4168					GSM79146		Miller	ACES
667	1	71	Her2	0	1		3	1	2.4	gpl96	1	667		0			GSM79148		Miller	ACES
3952	0	61	LumA	1	0		2	1	2	gpl96	0	3952	0	3680			GSM79150		Miller	ACES
4168	0	57	LumA	0	0		1	0	1.3	gpl96	0	4168	0	3647			GSM79156	none	Miller	ACES
302	1	70	LumA	1	0		1	0	1.2	gpl96	1	302					GSM79157		Miller	ACES
1704	1	69	Normal	1	0		2	0	0.7	gpl96	1	1704					GSM79158		Miller	ACES
2007	0	73	LumA	1	0		1	0	1.4	gpl96	0	2007					GSM79161		Miller	ACES
4168	0	69	LumA	1	0		2	0	1.3	gpl96	0	4168					GSM79162		Miller	ACES
3255	0	73	LumB	1	0		3	1	3.3	gpl96	1	3255	1	3254			GSM79163	tamoxifen	Miller	ACES
4135	0	49	LumA	1	0		1	0	0.8	gpl96	0	4135	0	2250			GSM79164	none	Miller	ACES
4135	0	65	LumB	1	0		2	1	2.2	gpl96	0	4135	0	3589			GSM79167		Miller	ACES
1306	1	80	LumA	1	0		2	0	1.5	gpl96	1	1306					GSM79170		Miller	ACES
3131	0	42	Basal	1	1		3	0	2.3	gpl96	1	3131	0	3131			GSM79173	none	Miller	ACES
2190	0	77	Normal	1	0		2	0	2.5	gpl96	0	2190					GSM79177		Miller	ACES
2492	0	41	LumA	1	0		1	0	1.8	gpl96	1	2492	1	2492			GSM79178	none	Miller	ACES
2708	0	82	LumA	1	0		2	0	1.6	gpl96	0	2708					GSM79179		Miller	ACES
850	1	66	Her2	1	1		2	0	0.8	gpl96	1	850					GSM79180		Miller	ACES
4015	0	68	Normal	1	0		1	0	0.8	gpl96	0	4015					GSM79187		Miller	ACES
62	1	86	LumB	1	0		2	1	4.6	gpl96	1	62		60			GSM79188		Miller	ACES
4015	0	60	Her2	0	1		2	0	1.4	gpl96	0	4015	0	3496			GSM79190	none	Miller	ACES
4015	0	58	Her2	0	0		2	0	3.8	gpl96	0	4015		0			GSM79191		Miller	ACES
3985	0	68	Her2	0	1		2	1	1.6	gpl96	0	3985		0			GSM79195		Miller	ACES
3985	0	44	LumB	1	0		2	0	1.6	gpl96	0	3985	0	1885			GSM79199	none	Miller	ACES
3985	0	74	LumA	1	0		2	0	2	gpl96	0	3985					GSM79200		Miller	ACES
3985	0	54	LumB	1	0		2	0	2.3	gpl96	0	3985	0	3677			GSM79201	none	Miller	ACES
3985	0	53	LumA	1	0		2	1	2.4	gpl96	0	3985					GSM79204		Miller	ACES
3952	0	51	Normal	1	0		2	1	4	gpl96	0	3952	0	3619			GSM79206		Miller	ACES
1613	1	59	Normal	1	0		1	0	2.2	gpl96	1	1613	1	1611			GSM79208	none	Miller	ACES
182	1	45	LumA	1	1		2	0	4.2	gpl96	1	182					GSM79213		Miller	ACES
3923	0	42	LumA	1	0		1	0	2	gpl96	0	3923	0	2796			GSM79221	none	Miller	ACES
29	1	50	LumB	1	0		3	1	6.5	gpl96	1	29					GSM79223		Miller	ACES
3073	0	44	LumA	1	1		2	1	3.2	gpl96	0	3073					GSM79224		Miller	ACES
2890	0	70	Her2	0	0		1	0	1.1	gpl96	0	2890					GSM79225		Miller	ACES
3894	0	49	LumA	1	0		1	0	1.1	gpl96	0	3894	0	3343			GSM79234	none	Miller	ACES
3468	0	65	LumA	1	0		2	1	1.7	gpl96	0	3468					GSM79240		Miller	ACES
3861	0	50	LumA	1	0		1	0	1	gpl96	0	3861	0	2189			GSM79245	none	Miller	ACES
3894	0	55	LumA	1	0		2	0	1.6	gpl96	0	3894	0	2189			GSM79252	none	Miller	ACES
792	1	75	LumA	1	0		1	0	0.9	gpl96	1	792					GSM79256		Miller	ACES
3803	0	58	LumB	1	0		2	0	2.1	gpl96	0	3803	0	1641			GSM79263	none	Miller	ACES
3803	0	76	LumA	1	0		1	0	1.4	gpl96	0	3803					GSM79264		Miller	ACES
3803	0	71	LumA	1	0		1	0	2	gpl96	0	3803					GSM79265		Miller	ACES
3803	0	58	LumA	1	0		1	0	2.2	gpl96	0	3803	0	3222			GSM79268	none	Miller	ACES
3770	0	84	LumB	1	0		1	0	2.8	gpl96	0	3770					GSM79269		Miller	ACES
3770	0	45	LumA	1	0		2	0	1.7	gpl96	0	3770	0	1338			GSM79275	none	Miller	ACES
3770	0	66	LumA	1	0		2	0	1.6	gpl96	0	3770					GSM79276		Miller	ACES
3131	0	79	Normal	1	0		2	0	2	gpl96	0	3131					GSM79278		Miller	ACES
3712	0	50	Basal	1	0		3	0	1.9	gpl96	0	3712	0	3191			GSM79280	none	Miller	ACES
3620	0	55	LumA	1	0		1	0	1	gpl96	0	3620	0	850			GSM79283	none	Miller	ACES
3650	0	62	LumA	1	0		2	0	2	gpl96	0	3650	0	2675			GSM79286	none	Miller	ACES
3650	0	37	Basal	1	0		3	1	2	gpl96	0	3650					GSM79287		Miller	ACES
3650	0	52	LumA	1	0		1	1	2	gpl96	0	3650	0	3071			GSM79289	tamoxifen	Miller	ACES
3650	0	75	LumA	0	0		2	0	1.8	gpl96	0	3650					GSM79291		Miller	ACES
3650	0	51	LumA	1	0		2	0	2	gpl96	0	3650	0	3282			GSM79293	none	Miller	ACES
3620	0	74	Basal	1	1		2	0	3.2	gpl96	0	3620	0	1185			GSM79298		Miller	ACES
3620	0	37	Basal	0	0		3	0	2.3	gpl96	0	3620	0	2461			GSM79299	none	Miller	ACES
941	1	54	LumA	1	0		3	0	1.5	gpl96	1	941	1	941			GSM79300	none	Miller	ACES
821	1	38	Basal	0	0		2	0	2.1	gpl96	1	821	1	820			GSM79302	none	Miller	ACES
3587	0	44	Basal	1	0		1	0	1.2	gpl96	0	3587	0	3070			GSM79303	none	Miller	ACES
3712	0	49	LumA	1	0		1	1	1.8	gpl96	0	3712					GSM79309		Miller	ACES
883	1	45	Normal	1	0		2	0	2.3	gpl96	1	883	0	881			GSM79311		Miller	ACES
3679	0	46	LumA	1	0		2	0	2.2	gpl96	0	3679	0	3010			GSM79312	none	Miller	ACES
3620	0	46	Normal	1	0		2	0	1.2	gpl96	0	3620	0	212			GSM79318	none	Miller	ACES
4653	0	41	LumA	1	0		2	1	1.9	gpl96	0	4653					GSM79319		Miller	ACES
2766	0	75	LumB	1	0		1	0	1.8	gpl96	1	2766					GSM79320		Miller	ACES
1795	1	80	LumA	1	0		1	0	1.4	gpl96	1	1795					GSM79324		Miller	ACES
4624	0	59	LumB	1	0		2	1	3.2	gpl96	0	4624	0	3680			GSM79326		Miller	ACES
2219	0	68	LumB	1	0		1	0	1.4	gpl96	1	2219					GSM79335		Miller	ACES
4533	0	61	Basal	1	0		2	0	2.8	gpl96	0	4533	0	3650			GSM79338		Miller	ACES
456	1	48	Her2	1	1		3	1	3.5	gpl96	1	456					GSM79340		Miller	ACES
4533	0	62	Her2	1	0		3	1	5	gpl96	0	4533	0	4289			GSM79342	tamoxifen	Miller	ACES
211	1	71	LumB	1	0		1	1	2.6	gpl96	1	211	1	212			GSM79343	tamoxifen	Miller	ACES
4380	0	87	Her2	1	0		3		1.5	gpl96	0	4380					GSM79344		Miller	ACES
4500	0	55	LumA	1	0		1	0	1.6	gpl96	0	4500	0	3071			GSM79345	tamoxifen	Miller	ACES
1306	1	69	LumB	1	0		2	0	1.9	gpl96	1	1306					GSM79348		Miller	ACES
4442	0	84	LumB	1	0		2	0	2.8	gpl96	0	4442	0	2280			GSM79354		Miller	ACES
4135	0	58	LumA	1	0		1	0	1.7	gpl96	0	4135	0	3619			GSM79359	tamoxifen	Miller	ACES
4044	0	73	LumA	1	0		2	0	0.6	gpl96	0	4044					GSM79361		Miller	ACES
2798	0		Her2		1		2	0	1.8	gpl96	1	2798	1	2798			GSM282373		Schmidt	ACES
2159	0		LumB		0		3	0	2.5	gpl96	0	2159	0	2159			GSM282374		Schmidt	ACES
1764	1		LumA		0		3	0	1.5	gpl96	1	1764	1	1764			GSM282375		Schmidt	ACES
2068	0		LumA		0		2	0	1.2	gpl96	0	2068	0	2068			GSM282376		Schmidt	ACES
3132	0		LumB		0		2	0	2.4	gpl96	0	3132	0	3132			GSM282377		Schmidt	ACES
2828	0		LumB		0		2	0	1.8	gpl96	0	2828	0	2828			GSM282378		Schmidt	ACES
3376	0		LumB		0		2	0	1.4	gpl96	0	3376	0	3376			GSM282379		Schmidt	ACES
2585	0		Her2		1		3	0	1.3	gpl96	0	2585	0	2585			GSM282380		Schmidt	ACES
2980	0		LumA		0		2	0	0.8	gpl96	0	2980	0	2980			GSM282381		Schmidt	ACES
2463	0		LumA		0		1	0	1.6	gpl96	0	2463	0	2463			GSM282382		Schmidt	ACES
2402	0		LumA		0		2	0	1.4	gpl96	0	2402	0	2402			GSM282383		Schmidt	ACES
2433	0		LumA		0		2	0	1.8	gpl96	0	2433	0	2433			GSM282384		Schmidt	ACES
2555	0		LumB		0		2	0	2.3	gpl96	0	2555	0	2555			GSM282386		Schmidt	ACES
2676	0		LumA		0		3	0	1.8	gpl96	0	2676	0	2676			GSM282388		Schmidt	ACES
2433	0		LumB		0		2	0	1	gpl96	0	2433	0	2433			GSM282389		Schmidt	ACES
2098	0		LumA		0		2	0	0.9	gpl96	0	2098	0	2098			GSM282390		Schmidt	ACES
2828	0		LumA		0		2	0	4.4	gpl96	0	2828	0	2828			GSM282391		Schmidt	ACES
2676	0		Her2		1		2	0	1.8	gpl96	0	2676	0	2676			GSM282392		Schmidt	ACES
2920	0		Normal		0		1	0	1.2	gpl96	0	2920	0	2920			GSM282393		Schmidt	ACES
2372	0		LumB		0		2	0	1.6	gpl96	1	2372	1	2372			GSM282394		Schmidt	ACES
2402	0		LumA		0		2	0	1.8	gpl96	0	2402	0	2402			GSM282395		Schmidt	ACES
790	1		Her2		1		2	0	1.3	gpl96	1	790	1	790			GSM282396		Schmidt	ACES
2190	0		LumB		0		2	0	1.6	gpl96	0	2190	0	2190			GSM282399		Schmidt	ACES
2707	0		Basal		0		3	0	2.2	gpl96	0	2707	0	2707			GSM282400		Schmidt	ACES
2372	0		Normal		0		1	0	2.2	gpl96	0	2372	0	2372			GSM282401		Schmidt	ACES
2098	0		LumA		0		1	0	1.5	gpl96	0	2098	0	2098			GSM282402		Schmidt	ACES
2220	0		LumA		0		2	0	2.5	gpl96	0	2220	0	2220			GSM282404		Schmidt	ACES
1946	0		LumB		0		2	0	1.5	gpl96	0	1946	0	1946			GSM282405		Schmidt	ACES
2585	0		LumB		0		3	0	2.2	gpl96	0	2585	0	2585			GSM282406		Schmidt	ACES
2159	0		LumA		0		2	0	1.5	gpl96	0	2159	0	2159			GSM282407		Schmidt	ACES
2281	0		LumB		0		2	0	5.5	gpl96	1	2281	1	2281			GSM282408		Schmidt	ACES
1125	1		Her2		1		3	0	2.8	gpl96	1	1125	1	1125			GSM282410		Schmidt	ACES
2889	0		LumA		0		1	0	1.2	gpl96	0	2889	0	2889			GSM282411		Schmidt	ACES
3376	0		LumA		0		2	0	1.7	gpl96	1	3376	1	3376			GSM282412		Schmidt	ACES
517	1		Basal		0		3	0	1.7	gpl96	1	517	1	517			GSM282413		Schmidt	ACES
2098	0		LumA		0		2	0	1.2	gpl96	0	2098	0	2098			GSM282414		Schmidt	ACES
2402	0		LumB		0		2	0	1.9	gpl96	0	2402	0	2402			GSM282415		Schmidt	ACES
2767	0		LumA		0		2	0	1.3	gpl96	0	2767	0	2767			GSM282416		Schmidt	ACES
2190	0		LumB		0		2	0	1.6	gpl96	0	2190	0	2190			GSM282417		Schmidt	ACES
1064	1		Normal		1		3	0	0.3	gpl96	1	1064	1	1064			GSM282418		Schmidt	ACES
2250	0		LumA		0		2	0	0.8	gpl96	0	2250	0	2250			GSM282419		Schmidt	ACES
3984	0		LumA		0		2	0	1.1	gpl96	0	3984	0	3984			GSM282420		Schmidt	ACES
3619	0		LumB		0		1	0	2.2	gpl96	0	3619	0	3619			GSM282421		Schmidt	ACES
3984	0		LumA		0		2	0	1.4	gpl96	0	3984	0	3984			GSM282422		Schmidt	ACES
2007	0		LumA		0		2	0	4	gpl96	0	2007	0	2007			GSM282423		Schmidt	ACES
2767	0		LumA		0		2	0	2.2	gpl96	0	2767	0	2767			GSM282424		Schmidt	ACES
2980	0		LumA		0		2	0	1.6	gpl96	0	2980	0	2980			GSM282425		Schmidt	ACES
1216	1		LumB		0		2	0	2.5	gpl96	1	1216	1	1216			GSM282426		Schmidt	ACES
3650	0		Basal		0		3	0	2	gpl96	0	3650	0	3650			GSM282427		Schmidt	ACES
2402	0		LumB		0		2	0	1.8	gpl96	0	2402	0	2402			GSM282428		Schmidt	ACES
3710	0		LumB		0		3	0	1.8	gpl96	0	3710	0	3710			GSM282429		Schmidt	ACES
3619	0		Her2		0		2	0	4	gpl96	0	3619	0	3619			GSM282430		Schmidt	ACES
1338	1		LumA		0		2	0	1.8	gpl96	1	1338	1	1338			GSM282431		Schmidt	ACES
3437	0		LumA		0		2	0	1.6	gpl96	0	3437	0	3437			GSM282432		Schmidt	ACES
3558	0		LumA		0		2	0	2.2	gpl96	0	3558	0	3558			GSM282433		Schmidt	ACES
2007	0		Normal		0		2	0	2.5	gpl96	0	2007	0	2007			GSM282434		Schmidt	ACES
3497	0		Basal		0		3	0	4	gpl96	0	3497	0	3497			GSM282435		Schmidt	ACES
1946	0		Her2		1		2	0	2.4	gpl96	0	1946	0	1946			GSM282436		Schmidt	ACES
3589	0		LumB		0		2	0	1.4	gpl96	0	3589	0	3589			GSM282437		Schmidt	ACES
2828	0		LumA		0		2	0	1.3	gpl96	0	2828	0	2828			GSM282438		Schmidt	ACES
3011	0		LumA		0		2	0	2.7	gpl96	0	3011	0	3011			GSM282439		Schmidt	ACES
3224	0		Basal		0		3	0	2.2	gpl96	0	3224	0	3224			GSM282440		Schmidt	ACES
2615	0		LumB		0		2	0	1.3	gpl96	0	2615	0	2615			GSM282441		Schmidt	ACES
3710	0		LumA		0		1	0	2.4	gpl96	0	3710	0	3710			GSM282443		Schmidt	ACES
3893	0		LumA		0		2	0	2.2	gpl96	0	3893	0	3893			GSM282444		Schmidt	ACES
3771	0		LumA		0		1	0	1.1	gpl96	0	3771	0	3771			GSM282445		Schmidt	ACES
3467	0		Basal		0		2	0	1.7	gpl96	0	3467	0	3467			GSM282446		Schmidt	ACES
3437	0		LumA		0		2	0	1.5	gpl96	0	3437	0	3437			GSM282447		Schmidt	ACES
3710	0		Her2		1		3	0	0.5	gpl96	0	3710	0	3710			GSM282448		Schmidt	ACES
3771	0		LumA		0		2	0	0.9	gpl96	0	3771	0	3771			GSM282449		Schmidt	ACES
3497	0		LumB		0		2	0	3.4	gpl96	0	3497	0	3497			GSM282450		Schmidt	ACES
2129	0		LumA		0		2	0	2	gpl96	0	2129	0	2129			GSM282452		Schmidt	ACES
4288	0		Normal		1		2	0	0.1	gpl96	0	4288	0	4288			GSM282453		Schmidt	ACES
243	1		Basal		0		3	0	1	gpl96	1	243	1	243			GSM282454		Schmidt	ACES
4440	0		LumA		0		1	0	0.2	gpl96	0	4440	0	4440			GSM282455		Schmidt	ACES
3984	0		LumA		0		2	0	1.8	gpl96	0	3984	0	3984			GSM282456		Schmidt	ACES
4501	0		Basal		0		3	0	1.8	gpl96	0	4501	0	4501			GSM282457		Schmidt	ACES
4045	0		LumA		0		1	0	3	gpl96	0	4045	0	4045			GSM282458		Schmidt	ACES
4836	0		Normal		0		1	0	3.5	gpl96	0	4836	0	4836			GSM282459		Schmidt	ACES
4532	0		LumA		0		2	0	1	gpl96	1	4532	1	4532			GSM282460		Schmidt	ACES
912	1		Her2		1		3	0	1.5	gpl96	1	912	1	912			GSM282461		Schmidt	ACES
5627	0		LumA		0		2	0	2	gpl96	0	5627	0	5627			GSM282462		Schmidt	ACES
6052	0		Basal		0		3	0	5	gpl96	0	6052	0	6052			GSM282464		Schmidt	ACES
2737	0		Basal		0		3	0	3.5	gpl96	0	2737	0	2737			GSM282465		Schmidt	ACES
5505	0		LumA		0		1	0	1.5	gpl96	0	5505	0	5505			GSM282466		Schmidt	ACES
5779	0		Normal		0		2	0	1	gpl96	0	5779	0	5779			GSM282467		Schmidt	ACES
3710	0		Her2		1		2	0	1.5	gpl96	1	3710	1	3710			GSM282468		Schmidt	ACES
4623	0		LumA		0		2	0	1	gpl96	0	4623	0	4623			GSM282469		Schmidt	ACES
517	1		Normal		0		2	0	3.5	gpl96	1	517	1	517			GSM282470		Schmidt	ACES
699	1		Basal		0		3	0	3.5	gpl96	1	699	1	699			GSM282471		Schmidt	ACES
4592	0		LumB		0		2	0	2.2	gpl96	0	4592	0	4592			GSM282472		Schmidt	ACES
4866	0		LumB		0		2	0	3.3	gpl96	0	4866	0	4866			GSM282473		Schmidt	ACES
4349	0		Basal		0		3	0	4	gpl96	0	4349	0	4349			GSM282474		Schmidt	ACES
4440	0		Her2		1		2	0	1.5	gpl96	0	4440	0	4440			GSM282475		Schmidt	ACES
3954	0		LumB		0		2	0	2.3	gpl96	0	3954	0	3954			GSM282476		Schmidt	ACES
4227	0		Her2		1		2	0	3	gpl96	0	4227	0	4227			GSM282477		Schmidt	ACES
456	1		Basal		0		2	0	2.5	gpl96	1	456	1	456			GSM282478		Schmidt	ACES
4167	0		LumA		0		1	0	5	gpl96	1	4167	1	4167			GSM282479		Schmidt	ACES
6113	0		LumB		0		2	0	2.2	gpl96	0	6113	0	6113			GSM282480		Schmidt	ACES
4805	0		LumB		0		2	0	1.7	gpl96	0	4805	0	4805			GSM282481		Schmidt	ACES
3528	0		Basal		0		2	0	2.9	gpl96	1	3528	1	3528			GSM282482		Schmidt	ACES
5170	0		LumA		0		2	0	1.8	gpl96	0	5170	0	5170			GSM282486		Schmidt	ACES
6235	0		LumB		0		2	0	2.1	gpl96	0	6235	0	6235			GSM282487		Schmidt	ACES
4866	0		Her2		1		2	0	2.5	gpl96	0	4866	0	4866			GSM282489		Schmidt	ACES
2129	0		LumB		0		2	0	2.1	gpl96	0	2129	0	2129			GSM282490		Schmidt	ACES
912	1		LumB		0		2	0	2.2	gpl96	1	912	1	912			GSM282491		Schmidt	ACES
3163	0		LumA		0		2	0	2.2	gpl96	1	3163	1	3163			GSM282492		Schmidt	ACES
5809	0		Her2		0		2	0	2.3	gpl96	0	5809	0	5809			GSM282493		Schmidt	ACES
5809	0		LumA		0		3	0	0.1	gpl96	0	5809	0	5809			GSM282494		Schmidt	ACES
7300	0		LumB		1		3	0	3.6	gpl96	0	7300	0	7300			GSM282495		Schmidt	ACES
1977	0		LumA		0		2	0	1.5	gpl96	0	1977	0	1977			GSM282496		Schmidt	ACES
2828	0		Basal		0		3	0	3	gpl96	0	2828	0	2828			GSM282497		Schmidt	ACES
5870	0		LumA		0		2	0	2.2	gpl96	0	5870	0	5870			GSM282498		Schmidt	ACES
5748	0		LumB		0		2	0	2.1	gpl96	0	5748	0	5748			GSM282499		Schmidt	ACES
5840	0		Normal		0		2	0	2.5	gpl96	0	5840	0	5840			GSM282500		Schmidt	ACES
2980	0		LumA		1		1	0	0.1	gpl96	1	2980	1	2980			GSM282501		Schmidt	ACES
6174	0		Her2		0		2	0	2.2	gpl96	0	6174	0	6174			GSM282502		Schmidt	ACES
5475	0		LumA		0		1	0	2	gpl96	0	5475	0	5475			GSM282503		Schmidt	ACES
4957	0		LumA		0		2	0	2.5	gpl96	0	4957	0	4957			GSM282504		Schmidt	ACES
5383	0		LumA		0		1	0	2	gpl96	0	5383	0	5383			GSM282505		Schmidt	ACES
3954	0		Basal		0		2	0	2.4	gpl96	0	3954	0	3954			GSM282508		Schmidt	ACES
2402	0		LumA		0		2	0	2	gpl96	0	2402	0	2402			GSM282509		Schmidt	ACES
212	1		LumB		1		2	0	2.4	gpl96	1	212	1	212			GSM282510		Schmidt	ACES
4075	0		Basal		0		3	0	2.3	gpl96	0	4075	0	4075			GSM282511		Schmidt	ACES
3132	0		LumB		0		2	0	1.7	gpl96	0	3132	0	3132			GSM282513		Schmidt	ACES
5049	0		LumA		0		2	0	0.5	gpl96	0	5049	0	5049			GSM282514		Schmidt	ACES
3072	0		LumB		0		2	0	0.9	gpl96	0	3072	0	3072			GSM282516		Schmidt	ACES
4258	0		LumA		0		1	0	2.3	gpl96	1	4258	1	4258			GSM282517		Schmidt	ACES
4015	0		LumB		0		3	0	2.5	gpl96	0	4015	0	4015			GSM282519		Schmidt	ACES
669	1		LumB		0		2	0	1.7	gpl96	1	669	1	669			GSM282520		Schmidt	ACES
4562	0		LumA		0		1	0	3	gpl96	0	4562	0	4562			GSM282521		Schmidt	ACES
1368	1		LumB		0		2	0	2.4	gpl96	1	1368	1	1368			GSM282522		Schmidt	ACES
4714	0		LumB		0		1	0	2.2	gpl96	0	4714	0	4714			GSM282523		Schmidt	ACES
4349	0		LumA		0		2	0	2	gpl96	0	4349	0	4349			GSM282524		Schmidt	ACES
182	1		LumB		0		3	0	3.5	gpl96	1	182	1	182			GSM282525		Schmidt	ACES
2342	0		LumB		0		2	0	1.2	gpl96	0	2342	0	2342			GSM282526		Schmidt	ACES
4045	0		Basal		0		2	0	1.7	gpl96	0	4045	0	4045			GSM282528		Schmidt	ACES
2646	0		LumA		0		1	0	1.3	gpl96	0	2646	0	2646			GSM282529		Schmidt	ACES
4501	0		LumA		0		2	0	1.3	gpl96	0	4501	0	4501			GSM282531		Schmidt	ACES
2281	0		LumA		0		2	0	1.6	gpl96	0	2281	0	2281			GSM282532		Schmidt	ACES
3345	0		LumA		0		2	0	6	gpl96	1	3345	1	3345			GSM282533		Schmidt	ACES
3802	0		LumA		0		1	0	2.4	gpl96	0	3802	0	3802			GSM282534		Schmidt	ACES
1125	1		Basal		0		3	0	1.5	gpl96	1	1125	1	1125			GSM282535		Schmidt	ACES
6022	0		LumA		0		2	0	0.8	gpl96	0	6022	0	6022			GSM282536		Schmidt	ACES
547	1		LumB		0		2	0	1.7	gpl96	1	547	1	547			GSM282538		Schmidt	ACES
3558	0		LumB		0		2	0	1.8	gpl96	0	3558	0	3558			GSM282539		Schmidt	ACES
2859	0		LumA		0		1	0	1	gpl96	0	2859	0	2859			GSM282540		Schmidt	ACES
2950	0		LumA		0		1	0	1.5	gpl96	0	2950	0	2950			GSM282541		Schmidt	ACES
3832	0		LumA		0		2	0	2	gpl96	0	3832	0	3832			GSM282542		Schmidt	ACES
2190	0		LumB		0		2	0	2	gpl96	0	2190	0	2190			GSM282543		Schmidt	ACES
4288	0		LumB		0		2	0	1.5	gpl96	0	4288	0	4288			GSM282545		Schmidt	ACES
2190	0		LumA		0		1	0	2	gpl96	0	2190	0	2190			GSM282546		Schmidt	ACES
3406	0		Normal		0		1	0	3	gpl96	0	3406	0	3406			GSM282547		Schmidt	ACES
2828	0		LumA		0		2	0	4	gpl96	0	2828	0	2828			GSM282548		Schmidt	ACES
3041	0		LumA		0		2	0	2.5	gpl96	1	3041	1	3041			GSM282549		Schmidt	ACES
2767	0		LumA		0		2	0	2.3	gpl96	0	2767	0	2767			GSM282550		Schmidt	ACES
243	1		Basal		0		2	0	1.5	gpl96	1	243	1	243			GSM282551		Schmidt	ACES
2311	0		Her2		1		3	0	1.6	gpl96	1	2311	1	2311			GSM282553		Schmidt	ACES
1855	0		Her2		1		1	0	1.8	gpl96	1	1855	1	1855			GSM282555		Schmidt	ACES
4349	0		LumB		0		2	0	2	gpl96	1	4349	1	4349			GSM282556		Schmidt	ACES
2159	0		LumA		0		2	0	1.2	gpl96	1	2159	1	2159			GSM282557		Schmidt	ACES
1977	0		LumB		0		2	0	0.6	gpl96	0	1977	0	1977			GSM282558		Schmidt	ACES
1855	0		LumA		0		2	0	2.2	gpl96	0	1855	0	1855			GSM282559		Schmidt	ACES
1977	0		LumA		0		2	0	1.4	gpl96	0	1977	0	1977			GSM282560		Schmidt	ACES
2311	0		LumA		0		1	0	1.4	gpl96	0	2311	0	2311			GSM282564		Schmidt	ACES
1277	1		LumA		0		2	0	1.8	gpl96	1	1277	1	1277			GSM282566		Schmidt	ACES
425	1		LumB		0		2	0	2.5	gpl96	1	425	1	425			GSM282567		Schmidt	ACES
1399	1		LumB		0		2	0	3	gpl96	1	1399	1	1399			GSM282568		Schmidt	ACES
304	1		Basal		0		3	0	3.6	gpl96	1	304	1	304			GSM282569		Schmidt	ACES
2766	0		Normal	1	0			0		gpl96	0	2766					GSM441624		Symmans	ACES
2824	0		Normal	1	0			0		gpl96	0	2824					GSM441626		Symmans	ACES
1356	1		LumB	1	0			0		gpl96	1	1356					GSM441628		Symmans	ACES
2685	0		LumA	1	0			0		gpl96	0	2685					GSM441630		Symmans	ACES
2658	0		LumA	1	0			1		gpl96	0	2658					GSM441631		Symmans	ACES
2036	0		LumB	1	0			0		gpl96	0	2036					GSM441632		Symmans	ACES
2844	0		LumB	1	0					gpl96	0	2844					GSM441633		Symmans	ACES
1882	0		LumB	1	0			0		gpl96	0	1882					GSM441635		Symmans	ACES
2282	0		Normal	1	0			0		gpl96	0	2282					GSM441638		Symmans	ACES
2569	0		LumA	1	0			1		gpl96	0	2569					GSM441642		Symmans	ACES
720	1		LumB	1	0			0		gpl96	1	720					GSM441643		Symmans	ACES
717	1		LumB	1	0			1		gpl96	1	717					GSM441644		Symmans	ACES
2889	0		Normal	1	0			1		gpl96	0	2889					GSM441646		Symmans	ACES
2557	0		LumA	1	0			0		gpl96	0	2557					GSM441650		Symmans	ACES
2094	0		LumB	1	0			0		gpl96	0	2094					GSM441651		Symmans	ACES
2177	0		LumB	1	0			0		gpl96	0	2177					GSM441652		Symmans	ACES
1324	1		LumB	1	0			1		gpl96	1	1324					GSM441657		Symmans	ACES
1379	1		LumA	1	0			0		gpl96	1	1379					GSM441663		Symmans	ACES
1885	0		LumA	1	0			0		gpl96	0	1885					GSM441667		Symmans	ACES
1890	0		Normal	1	0			0		gpl96	0	1890					GSM441668		Symmans	ACES
2061	0		LumA	1	0			0		gpl96	0	2061					GSM441669		Symmans	ACES
2001	0		LumA	1	0			0		gpl96	0	2001					GSM441670		Symmans	ACES
635	1		LumB	1	1			1		gpl96	1	635					GSM441672		Symmans	ACES
181	1		LumB	1	0			0		gpl96	1	181					GSM441677		Symmans	ACES
3606	0		Her2	1	1			0		gpl96	0	3606					GSM441684		Symmans	ACES
3411	0		Her2	1	1			1		gpl96	0	3411					GSM441686		Symmans	ACES
3707	0		Normal	1	0			0		gpl96	0	3707					GSM441688		Symmans	ACES
1653	1		LumB	1	0			0		gpl96	1	1653					GSM441690		Symmans	ACES
2069	0		LumB	1	0			1		gpl96	1	2069					GSM441691		Symmans	ACES
2600	0		Normal	1	0			1		gpl96	1	2600					GSM441692		Symmans	ACES
1940	0		Basal	1	0			0		gpl96	0	1940					GSM441693		Symmans	ACES
3577	0		LumA	1	0			0		gpl96	0	3577					GSM441695		Symmans	ACES
3571	0		Normal	1	1			0		gpl96	0	3571					GSM441697		Symmans	ACES
563	1		LumB	1	0			0		gpl96	1	563					GSM441699		Symmans	ACES
938	1		LumB	1	1			0		gpl96	1	938					GSM441700		Symmans	ACES
3755	0		LumA	1	0			1		gpl96	0	3755					GSM441702		Symmans	ACES
3436	0		LumB	1	0			0		gpl96	0	3436					GSM441703		Symmans	ACES
4034	0		LumA	1	0			0		gpl96	0	4034					GSM441704		Symmans	ACES
2372	0		LumA	1	0			1		gpl96	1	2372					GSM441705		Symmans	ACES
3136	0		LumA	1	0			0		gpl96	0	3136					GSM441707		Symmans	ACES
2957	0		LumA	1	0			0		gpl96	0	2957					GSM441711		Symmans	ACES
3242	0		LumA	1	0			1		gpl96	0	3242					GSM441712		Symmans	ACES
3214	0		LumB	1	0			1		gpl96	0	3214					GSM441713		Symmans	ACES
1993	0		LumA	1	0			0		gpl96	0	1993					GSM441717		Symmans	ACES
3008	0		Her2	1	1			1		gpl96	0	3008					GSM441722		Symmans	ACES
2952	0		LumA	1	0			0		gpl96	0	2952					GSM441723		Symmans	ACES
2920	0		LumA	1	0			0		gpl96	0	2920					GSM441724		Symmans	ACES
3942	0		LumA	1	0			1		gpl96	1	3942					GSM441727		Symmans	ACES
2807	0		LumB	1	0			1		gpl96	1	2807					GSM441728		Symmans	ACES
4270	0		LumA	1	0			0		gpl96	0	4270					GSM441729		Symmans	ACES
4483	0		LumA	1	0			0		gpl96	0	4483					GSM441730		Symmans	ACES
3954	0		LumB	1	0			0		gpl96	0	3954					GSM441731		Symmans	ACES
4018	0		LumB	1	0			1		gpl96	0	4018					GSM441732		Symmans	ACES
3452	0		LumA	1	0			1		gpl96	1	3452					GSM441733		Symmans	ACES
3540	0		LumB	1	1			0		gpl96	0	3540					GSM441734		Symmans	ACES
3993	0		LumA	1	0			1		gpl96	0	3993					GSM441735		Symmans	ACES
3637	0		LumA	1	0			1		gpl96	0	3637					GSM441736		Symmans	ACES
3108	0		LumB	1	0			0		gpl96	0	3108					GSM441737		Symmans	ACES
4449	0		LumB	1	0			0		gpl96	0	4449					GSM441738		Symmans	ACES
815	1		LumA	1	0			1		gpl96	1	815					GSM441739		Symmans	ACES
4002	0		Normal	1	0			0		gpl96	0	4002					GSM441740		Symmans	ACES
4346	0		Normal	1	0			0		gpl96	0	4346					GSM441741		Symmans	ACES
3434	0		LumB	1	0			1		gpl96	0	3434					GSM441742		Symmans	ACES
3887	0		LumB	1	0			0		gpl96	1	3887					GSM441743		Symmans	ACES
3087	0		LumA	1	0			0		gpl96	0	3087					GSM441744		Symmans	ACES
3564	0		Normal	1	0			0		gpl96	0	3564					GSM441745		Symmans	ACES
1307	1		LumA	1	0			0		gpl96	1	1307					GSM441746		Symmans	ACES
3062	0		LumB	1	0			1		gpl96	1	3062					GSM441747		Symmans	ACES
1529	1		LumB	1	1			1		gpl96	1	1529					GSM441748		Symmans	ACES
3814	0		Her2	1	0			0		gpl96	0	3814					GSM441749		Symmans	ACES
726	1		LumB	1	0			1		gpl96	1	726					GSM441750		Symmans	ACES
2996	0		LumA	1	0			0		gpl96	0	2996					GSM441751		Symmans	ACES
1587	1		LumB	1	0			0		gpl96	1	1587					GSM441752		Symmans	ACES
3449	0		LumB	1	0			0		gpl96	0	3449					GSM441753		Symmans	ACES
1149	1		Her2	1	1			1		gpl96	1	1149					GSM441754		Symmans	ACES
3431	0		LumB	1	0			0		gpl96	0	3431					GSM441755		Symmans	ACES
3975	0		LumB	1	0			0		gpl96	0	3975					GSM441756		Symmans	ACES
3835	0		LumA	1	0			0		gpl96	0	3835					GSM441757		Symmans	ACES
3187	0		Normal	1	0			1		gpl96	0	3187					GSM441758		Symmans	ACES
3461	0		LumA	1	0			0		gpl96	0	3461					GSM441759		Symmans	ACES
4024	0		LumB	1	0			0		gpl96	0	4024					GSM441761		Symmans	ACES
477	1		LumB	1	0			1		gpl96	1	477					GSM441762		Symmans	ACES
3646	0		LumB	1	0			0		gpl96	0	3646					GSM441763		Symmans	ACES
4069	0		LumA	1	0			1		gpl96	0	4069					GSM441764		Symmans	ACES
3820	0		Normal	1	0			1		gpl96	0	3820					GSM441765		Symmans	ACES
1980	0		LumB	1	0			0		gpl96	1	1980					GSM441766		Symmans	ACES
3838	0		Her2	1	0			1		gpl96	0	3838					GSM441767		Symmans	ACES
3135	0		LumB	1	0			0		gpl96	0	3135					GSM441768		Symmans	ACES
3564	0		LumA	1	0			0		gpl96	0	3564					GSM441769		Symmans	ACES
2074	0		LumA	1	0			0		gpl96	1	2074					GSM441770		Symmans	ACES
1742	1		Her2	1	0			1		gpl96	1	1742					GSM441772		Symmans	ACES
3570	0		Normal	1	0			0		gpl96	0	3570					GSM441773		Symmans	ACES
3920	0		LumB	1	0			1		gpl96	0	3920					GSM441774		Symmans	ACES
1277	1		LumB	1	0			1		gpl96	1	1277					GSM441775		Symmans	ACES
3595	0		LumA	1	0			1		gpl96	0	3595					GSM441776		Symmans	ACES
3622	0		LumB	1	0			0		gpl96	0	3622					GSM441777		Symmans	ACES
2141	0		LumA	1	0			0		gpl96	0	2141					GSM441778		Symmans	ACES
3473	0		LumA	1	0			0		gpl96	0	3473					GSM441779		Symmans	ACES
2688	0		LumB	1	0			0		gpl96	0	2688					GSM441780		Symmans	ACES
3431	0		Normal	1	0			0		gpl96	0	3431					GSM441781		Symmans	ACES
3114	0		LumB	1	0			1		gpl96	1	3114					GSM441782		Symmans	ACES
3771	0		LumA	1	0			1		gpl96	0	3771					GSM441783		Symmans	ACES
3440	0		LumA	1	0			1		gpl96	1	3440					GSM441785		Symmans	ACES
3847	0		LumA	1	0			1		gpl96	0	3847					GSM441786		Symmans	ACES
3747	0		LumB	1	0			0		gpl96	0	3747					GSM441787		Symmans	ACES
3689	0		LumA	1	0			0		gpl96	0	3689					GSM441788		Symmans	ACES
3218	0		Her2	1	0			0		gpl96	0	3218					GSM441789		Symmans	ACES
3257	0		LumA	1	0			0		gpl96	0	3257					GSM441790		Symmans	ACES
3400	0		LumA	1	0			0		gpl96	0	3400					GSM441791		Symmans	ACES
3765	0		LumB	1	0			0		gpl96	0	3765					GSM441793		Symmans	ACES
3759	0		LumA	1	0			0		gpl96	0	3759					GSM441794		Symmans	ACES
3729	0		LumB	1	0			0		gpl96	0	3729					GSM441795		Symmans	ACES
3087	0		LumA	1	0			0		gpl96	0	3087					GSM441796		Symmans	ACES
3583	0		LumA	1	0			0		gpl96	0	3583					GSM441797		Symmans	ACES
3409	0		LumB	1	0			0		gpl96	0	3409					GSM441798		Symmans	ACES
2971	0		LumB	1	0			0		gpl96	0	2971					GSM441799		Symmans	ACES
2682	0		LumA	1	0			0		gpl96	0	2682					GSM441800		Symmans	ACES
2974	0		Normal	1	0			1		gpl96	0	2974					GSM441801		Symmans	ACES
3610	0		LumA	1	0			0		gpl96	0	3610					GSM441802		Symmans	ACES
3531	0		LumA	1	0			0		gpl96	0	3531					GSM441803		Symmans	ACES
3427	0		Normal	1	0			1		gpl96	0	3427					GSM441804		Symmans	ACES
3415	0		LumB	1	0			0		gpl96	0	3415					GSM441805		Symmans	ACES
3361	0		LumA	1	0			0		gpl96	0	3361					GSM441806		Symmans	ACES
3379	0		LumA	1	0			1		gpl96	1	3379					GSM441808		Symmans	ACES
930	1		Basal	1	0			0		gpl96	1	930					GSM441809		Symmans	ACES
2603	0		LumA	1	0			0		gpl96	0	2603					GSM441810		Symmans	ACES
3491	0		LumA	1	0			0		gpl96	0	3491					GSM441811		Symmans	ACES
3354	0		Her2	1	0			0		gpl96	1	3354					GSM441812		Symmans	ACES
3114	0		LumB	1	0			0		gpl96	0	3114					GSM441815		Symmans	ACES
2959	0		Her2	1	0			0		gpl96	1	2959					GSM441816		Symmans	ACES
2923	0		LumA	1	0			1		gpl96	0	2923					GSM441817		Symmans	ACES
2606	0		LumB	1	0			0		gpl96	1	2606					GSM441818		Symmans	ACES
3208	0		LumA	1	0			0		gpl96	0	3208					GSM441819		Symmans	ACES
3081	0		LumB	1	0			0		gpl96	0	3081					GSM441820		Symmans	ACES
541	1		LumB	1	0			1		gpl96	1	541					GSM441821		Symmans	ACES
3084	0		LumA	1	0			0		gpl96	0	3084					GSM441822		Symmans	ACES
3875	0		LumB	1	0			1		gpl96	1	3875					GSM441823		Symmans	ACES
1277	1		LumB	1	0			0		gpl96	1	1277					GSM441824		Symmans	ACES
1700	1		LumA	1	0			1		gpl96	1	1700					GSM441825		Symmans	ACES
5554	0		LumA	1	0			1		gpl96	0	5554					GSM441826		Symmans	ACES
5082	0		LumA	1	0			1		gpl96	0	5082					GSM441828		Symmans	ACES
2399	0		LumB	1	0			1		gpl96	1	2399					GSM441829		Symmans	ACES
1907	0		LumA	1	0			1		gpl96	1	1907					GSM441830		Symmans	ACES
4602	0		LumA	1	0					gpl96	0	4602					GSM441831		Symmans	ACES
4282	0		Normal	1	0					gpl96	0	4282					GSM441832		Symmans	ACES
4395	0		Basal	1	0			1		gpl96	0	4395					GSM441833		Symmans	ACES
2950	0		LumA	1	0			0		gpl96	1	2950					GSM441834		Symmans	ACES
4249	0		LumA	1	0			0		gpl96	0	4249					GSM441835		Symmans	ACES
4456	0		LumA	1	0			0		gpl96	1	4456					GSM441836		Symmans	ACES
4358	0		LumA	1	0			0		gpl96	0	4358					GSM441837		Symmans	ACES
2725	0		LumA	1	0			1		gpl96	1	2725					GSM441838		Symmans	ACES
2728	0		Her2	1	0			0		gpl96	0	2728					GSM441839		Symmans	ACES
3914	0		LumA	1	0			0		gpl96	1	3914					GSM441840		Symmans	ACES
3990	0		LumA	1	0			0		gpl96	0	3990					GSM441841		Symmans	ACES
3792	0		LumB	1	0			1		gpl96	0	3792					GSM441842		Symmans	ACES
4115	0		Basal	1	0			0		gpl96	0	4115					GSM441843		Symmans	ACES
3461	0		LumA	1	0			0		gpl96	0	3461					GSM441844		Symmans	ACES
3686	0		LumB	1	0			0		gpl96	0	3686					GSM441845		Symmans	ACES
3403	0		Basal	1	0			0		gpl96	0	3403					GSM441846		Symmans	ACES
3312	0		Basal	1	0			1		gpl96	0	3312					GSM441847		Symmans	ACES
3205	0		LumB	1	0			1		gpl96	0	3205					GSM441848		Symmans	ACES
1721	1		LumB	1	0			1		gpl96	1	1721					GSM441849		Symmans	ACES
2643	0		LumA	1	0			1		gpl96	1	2643					GSM441850		Symmans	ACES
3446	0		LumB	1	0			1		gpl96	0	3446					GSM441851		Symmans	ACES
2986	0		LumA	1	0			0		gpl96	0	2986					GSM441852		Symmans	ACES
2856	0		Normal	1	0			0		gpl96	0	2856					GSM441853		Symmans	ACES
2463	0		LumB	1	0			1		gpl96	0	2463					GSM441854		Symmans	ACES
1286	1		LumB	1	0			1		gpl96	1	1286					GSM441855		Symmans	ACES
1460	1		LumB	1	0					gpl96	1	1460					GSM441856		Symmans	ACES
2296	0		Her2	1	0			0		gpl96	0	2296					GSM441857		Symmans	ACES
1678	1		Her2	1	1					gpl96	1	1678					GSM441859		Symmans	ACES
2217	0		Her2	1	0			0		gpl96	0	2217					GSM441860		Symmans	ACES
1974	0		Normal	1	0			0		gpl96	0	1974					GSM441861		Symmans	ACES
2001	0		Normal	1	0			0		gpl96	0	2001					GSM441863		Symmans	ACES
1298	1		LumA	1	0			1		gpl96	1	1298					GSM441864		Symmans	ACES
1998	0		LumA	1	0			1		gpl96	0	1998					GSM441865		Symmans	ACES
635	1		Basal	1	0			0		gpl96	1	635					GSM441866		Symmans	ACES
739	1		LumB	1	0			0		gpl96	1	739					GSM441867		Symmans	ACES
3069	0		LumA	1	0			1		gpl96	1	3069					GSM441868		Symmans	ACES
1307	1		LumB	1	0			1		gpl96	1	1307					GSM441869		Symmans	ACES
1934	0		LumB	1	0			1		gpl96	0	1934					GSM441871		Symmans	ACES
4367	0		LumA	1	0			1		gpl96	0	4367					GSM441873		Symmans	ACES
2548	0		LumA	1	0			0		gpl96	1	2548					GSM441874		Symmans	ACES
1098	1		LumB	1	0			1		gpl96	1	1098					GSM441875		Symmans	ACES
3826	0		LumA	1	0			1		gpl96	0	3826					GSM441878		Symmans	ACES
778	1		Her2	1	1			1		gpl96	1	778					GSM441881		Symmans	ACES
529	1		Normal	1	0			1		gpl96	1	529					GSM441883		Symmans	ACES
4501	0		LumA	1	0					gpl96	1	4501					GSM441884		Symmans	ACES
3044	0		LumB	1	0			1		gpl96	0	3044					GSM441886		Symmans	ACES
1247	1		LumA	1	0			1		gpl96	1	1247					GSM441887		Symmans	ACES
4440	0		LumB	1	0			1		gpl96	0	4440					GSM441888		Symmans	ACES
5873	0		LumA	1	0			0		gpl96	0	5873					GSM441889		Symmans	ACES
4735	0		Normal	1	0			0		gpl96	0	4735					GSM441890		Symmans	ACES
3701	0		LumB	1	0			1		gpl96	0	3701					GSM441891		Symmans	ACES
5140	0		Normal	1	0			0		gpl96	0	5140					GSM441892		Symmans	ACES
5009	0		LumA	1	0			0		gpl96	0	5009					GSM441893		Symmans	ACES
5149	0		Normal	1	0			1		gpl96	0	5149					GSM441894		Symmans	ACES
5037	0		LumB	1	0			0		gpl96	0	5037					GSM441895		Symmans	ACES
1353	1		LumB	1	1			1		gpl96	1	1353					GSM441896		Symmans	ACES
5523	0		LumA	1	0			1		gpl96	0	5523					GSM441897		Symmans	ACES
5207	0		LumB	1	0			1		gpl96	0	5207					GSM441898		Symmans	ACES
5179	0		LumA	1	0			0		gpl96	0	5179					GSM441899		Symmans	ACES
5262	0		Normal	1	0			0		gpl96	0	5262					GSM441900		Symmans	ACES
4170	0		LumB	1	0			0		gpl96	0	4170					GSM441901		Symmans	ACES
4833	0		LumA	1	0			1		gpl96	0	4833					GSM441902		Symmans	ACES
4398	0		LumB	1	0			0		gpl96	0	4398					GSM441903		Symmans	ACES
5189	0		LumB	1	0			0		gpl96	0	5189					GSM441904		Symmans	ACES
5316	0		LumB	1	0			0		gpl96	0	5316					GSM441905		Symmans	ACES
5289	0		LumA	1	0			0		gpl96	0	5289					GSM441906		Symmans	ACES
5706	0		LumA	1	0			1		gpl96	0	5706					GSM441907		Symmans	ACES
1396	1		LumB	1	0			0		gpl96	1	1396					GSM441908		Symmans	ACES
3957	0		LumA	1	0			0		gpl96	0	3957					GSM441909		Symmans	ACES
3695	0		LumA	1	0			0		gpl96	0	3695					GSM441910		Symmans	ACES
5106	0		Normal	1	0			0		gpl96	0	5106					GSM441911		Symmans	ACES
3750	0		Her2	1	1			1		gpl96	0	3750					GSM441912		Symmans	ACES
4848	0		LumB	1	0			1		gpl96	0	4848					GSM441913		Symmans	ACES
5179	0		LumB	1	0			1		gpl96	0	5179					GSM441914		Symmans	ACES
3756	0		LumA	1	0			0		gpl96	0	3756					GSM441915		Symmans	ACES
4754	0		LumB	1	0			1		gpl96	0	4754					GSM441916		Symmans	ACES
5049	0		LumA	1	0			0		gpl96	0	5049					GSM441917		Symmans	ACES
4982	0		LumA	1	0			0		gpl96	0	4982					GSM441918		Symmans	ACES
3610	0		LumB	1	0			0		gpl96	0	3610					GSM441919		Symmans	ACES
5268	0		LumB	1	0			0		gpl96	1	5268					GSM441920		Symmans	ACES
5937	0		LumB	1	0			1		gpl96	0	5937					GSM441921		Symmans	ACES
2645	0	61	Her2	0	1			1	2.2	gpl96	0	2645					GSM50034		Minn	ACES
669	1	61	Basal	0	0			1	3.8	gpl96	1	669					GSM50035		Minn	ACES
3337	0	40	LumB	1	0			0	3	gpl96	0	3337					GSM50036		Minn	ACES
2502	0	40	LumB	1	0			0	2.8	gpl96	0	2502					GSM50037		Minn	ACES
2361	0	75	LumB	1	0			0	2.2	gpl96	0	2361					GSM50038		Minn	ACES
2585	0	55	LumB	1	0			0	2.1	gpl96	0	2585					GSM50039		Minn	ACES
2763	0	57	Basal	0	0			0	2.8	gpl96	0	2763					GSM50040		Minn	ACES
1910	0	63	LumB	1	0			0	5	gpl96	0	1910					GSM50043		Minn	ACES
2051	0	64	LumB	1	0			0	3.2	gpl96	0	2051					GSM50044		Minn	ACES
3923	0	58	Basal	0	0			0	2.8	gpl96	0	3923					GSM50045		Minn	ACES
2934	0	32	Basal	0	0			0	1.8	gpl96	0	2934					GSM50046		Minn	ACES
1973	0	86	LumA	1	0			0	3.2	gpl96	0	1973					GSM50047		Minn	ACES
2215	0	49	Basal	0	0			0	1.5	gpl96	0	2215					GSM50048		Minn	ACES
2006	0	46	LumA	1	0			0	2.1	gpl96	0	2006					GSM50049		Minn	ACES
2786	0	73	LumB	1	0			0	2.9	gpl96	0	2786					GSM50059		Minn	ACES
1268	1	52	Her2	0	0			0	4.5	gpl96	1	1268					GSM50060		Minn	ACES
1444	1	61	Basal	0	0			0	6	gpl96	1	1444					GSM50061		Minn	ACES
1119	1	68	LumB	1	0			0	3.5	gpl96	1	1119					GSM50062		Minn	ACES
1135	1	49	Basal	0	0			0	3.2	gpl96	1	1135					GSM50063		Minn	ACES
342	1	70	Normal	0	0			0	6.5	gpl96	1	342					GSM50064		Minn	ACES
2121	0	54	Her2	1	1			0	3	gpl96	0	2121					GSM50065		Minn	ACES
452	1	80	Her2	0	0			0	2	gpl96	1	452					GSM50066		Minn	ACES
281	1	78	Basal	0	0			0	3	gpl96	1	281					GSM50067		Minn	ACES
1268	1	57	Her2	1	0			0	1.7	gpl96	1	1268					GSM50068		Minn	ACES
1397	1	73	Basal	0	0			0	3.2	gpl96	1	1397					GSM50069		Minn	ACES
1228	1	58	Her2	0	0			1	2	gpl96	1	1228					GSM50070		Minn	ACES
2124	0	78	Her2	0	0			1	2.5	gpl96	0	2124					GSM50071		Minn	ACES
3919	0	47	Basal	0	1			1	3.5	gpl96	0	3919					GSM50072		Minn	ACES
2645	0	50	Basal	0	0			1	4	gpl96	0	2645					GSM50073		Minn	ACES
2670	0	49	LumA	1	0			1	2.95	gpl96	0	2670					GSM50074		Minn	ACES
2670	0	49	Normal	1	0			1	2.95	gpl96	0	2670					GSM50075		Minn	ACES
2549	0	41	Basal	0	1			1	4	gpl96	0	2549					GSM50078		Minn	ACES
2379	0	40	Basal	0	0			1	5	gpl96	0	2379					GSM50079		Minn	ACES
2645	0	41	LumA	1	0			1	2	gpl96	0	2645					GSM50080		Minn	ACES
1850	0	81	LumA	1	0			1	2.4	gpl96	0	1850					GSM50081		Minn	ACES
2595	0	49	Normal	1	0			1	2.2	gpl96	0	2595					GSM50082		Minn	ACES
2655	0	61	LumA	1	0			1	2.5	gpl96	0	2655					GSM50083		Minn	ACES
2335	0	39	Her2	1	0			1	4	gpl96	0	2335					GSM50084		Minn	ACES
2373	0	37	LumB	1	1			1	2.3	gpl96	0	2373					GSM50085		Minn	ACES
3033	0	57	Her2	1	1			1	4.3	gpl96	0	3033					GSM50086		Minn	ACES
3033	0	57	LumB	1	0			1	4.3	gpl96	0	3033					GSM50087		Minn	ACES
3191	0	30	Normal	0	0			1	3	gpl96	0	3191					GSM50089		Minn	ACES
2476	0	34	LumA	1	0			1	4.3	gpl96	0	2476					GSM50090		Minn	ACES
2625	0	84	LumB	1	0			1	10	gpl96	0	2625					GSM50091		Minn	ACES
2353	0	50	Her2	0	0			1	2.3	gpl96	0	2353					GSM50092		Minn	ACES
2867	0	64	Basal	0	0			1	2	gpl96	0	2867					GSM50093		Minn	ACES
1177	1	57	Basal	0	0			1	1.3	gpl96	1	1177					GSM50094		Minn	ACES
2386	0	54	LumA	1	0			1	2.6	gpl96	1	2386					GSM50095		Minn	ACES
505	1	32	Basal	0	0			1	6	gpl96	1	505					GSM50096		Minn	ACES
1968	0	46	LumB	1	0			1	1.3	gpl96	1	1968					GSM50097		Minn	ACES
938	1	49	LumA	1	0			1	1.5	gpl96	1	938					GSM50098		Minn	ACES
475	1	31	LumB	1	1			1	2.5	gpl96	1	475					GSM50099		Minn	ACES
2119	0	61	LumA	1	0			1	4.8	gpl96	1	2119					GSM50100		Minn	ACES
2323	0	72	LumA	1	0			1	2.5	gpl96	1	2323					GSM50101		Minn	ACES
242	1	48	Basal	0	0			1	4	gpl96	1	242					GSM50102		Minn	ACES
669	1	61	Basal	0	1			1	3.8	gpl96	1	669					GSM50103		Minn	ACES
2471	0	65	LumA	1	0			1	2.9	gpl96	1	2471					GSM50104		Minn	ACES
2623	0	54	Her2	1	1			1	4.5	gpl96	0	2623					GSM50105		Minn	ACES
574	1	60	Basal	0	0			1	10	gpl96	1	574					GSM50106		Minn	ACES
2268	0	52	Basal	0	0			1	6.5	gpl96	0	2268					GSM50107		Minn	ACES
2665	0	61	LumA	1	0			1	5	gpl96	0	2665					GSM50111		Minn	ACES
432	1	43	Basal	1	0			1	4.5	gpl96	1	432					GSM50112		Minn	ACES
1183	1	43	LumB	1	0			1	8	gpl96	1	1183					GSM50122		Minn	ACES
1913	0	59	Her2	1	0			1	6	gpl96	0	1913					GSM50127		Minn	ACES
1676	1	42	LumB	1	0			1	3.9	gpl96	1	1676					GSM50131		Minn	ACES
2086	0		LumA	1	1			0		gpl96	0	2086					GSM305130		Zhang	ACES
1925	0		Normal	1	0			0		gpl96	0	1925					GSM305131		Zhang	ACES
1864	0		LumB	1	1			0		gpl96	0	1864					GSM305132		Zhang	ACES
2034	0		LumA	1	0			0		gpl96	0	2034					GSM305133		Zhang	ACES
1919	0		LumA	1	0			0		gpl96	0	1919					GSM305134		Zhang	ACES
1843	0		LumB	1	0			0		gpl96	1	1843					GSM305135		Zhang	ACES
1931	0		LumA	1	0			0		gpl96	0	1931					GSM305136		Zhang	ACES
1952	0		LumA	1	0			0		gpl96	0	1952					GSM305137		Zhang	ACES
1879	0		LumA	1	0			0		gpl96	0	1879					GSM305138		Zhang	ACES
1356	1		LumB	1	0			0		gpl96	1	1356					GSM305140		Zhang	ACES
1925	0		LumA	1	0			0		gpl96	0	1925					GSM305141		Zhang	ACES
2071	0		LumA	1	1			0		gpl96	0	2071					GSM305142		Zhang	ACES
2065	0		LumA	1	0			0		gpl96	0	2065					GSM305143		Zhang	ACES
2518	0		LumB	1	0			0		gpl96	0	2518					GSM305145		Zhang	ACES
2004	0		LumB	1	0			0		gpl96	0	2004					GSM305146		Zhang	ACES
2402	0		LumA	1	0			0		gpl96	0	2402					GSM305147		Zhang	ACES
1873	0		LumA	1	0			0		gpl96	0	1873					GSM305148		Zhang	ACES
2561	0		LumA	1	0			0		gpl96	0	2561					GSM305149		Zhang	ACES
3342	0		LumA	1	1			0		gpl96	0	3342					GSM305150		Zhang	ACES
1974	0		LumA	1	0			0		gpl96	1	1974					GSM305151		Zhang	ACES
2043	0		LumB	1	0			0		gpl96	0	2043					GSM305152		Zhang	ACES
3789	0		LumA	1	0			0		gpl96	0	3789					GSM305154		Zhang	ACES
3738	0		LumA	1	0			0		gpl96	0	3738					GSM305155		Zhang	ACES
231	1		LumB	1	0			0		gpl96	1	231					GSM305157		Zhang	ACES
3637	0		LumA	1	0			0		gpl96	0	3637					GSM305158		Zhang	ACES
3598	0		LumA	1	0			0		gpl96	0	3598					GSM305159		Zhang	ACES
1888	0		LumA	1	0			0		gpl96	0	1888					GSM305160		Zhang	ACES
3543	0		LumA	1	0			0		gpl96	0	3543					GSM305161		Zhang	ACES
1882	0		Her2	1	1			0		gpl96	0	1882					GSM305162		Zhang	ACES
1095	1		LumB	1	1			0		gpl96	1	1095					GSM305164		Zhang	ACES
2451	0		LumA	1	0			0		gpl96	0	2451					GSM305165		Zhang	ACES
3078	0		Basal	1	0			0		gpl96	0	3078					GSM305166		Zhang	ACES
2348	0		LumA	1	0			0		gpl96	0	2348					GSM305167		Zhang	ACES
3339	0		LumB	1	0			0		gpl96	0	3339					GSM305171		Zhang	ACES
2308	0		LumB	1	0			0		gpl96	1	2308					GSM305172		Zhang	ACES
2883	0		Her2	1	1			0		gpl96	0	2883					GSM305173		Zhang	ACES
2774	0		LumA	1	0			0		gpl96	0	2774					GSM305174		Zhang	ACES
2536	0		LumB	1	0			0		gpl96	0	2536					GSM305175		Zhang	ACES
2649	0		LumA	1	0			0		gpl96	0	2649					GSM305176		Zhang	ACES
2603	0		LumB	1	0			0		gpl96	0	2603					GSM305177		Zhang	ACES
3309	0		LumA	1	0			0		gpl96	0	3309					GSM305179		Zhang	ACES
894	1		LumA	1	0			0		gpl96	1	894					GSM305180		Zhang	ACES
3135	0		LumB	1	1			0		gpl96	0	3135					GSM305181		Zhang	ACES
3111	0		LumB	1	0			0		gpl96	0	3111					GSM305182		Zhang	ACES
2825	0		LumB	1	0			0		gpl96	0	2825					GSM305183		Zhang	ACES
3166	0		LumA	1	0			0		gpl96	0	3166					GSM305184		Zhang	ACES
2996	0		LumB	1	0			0		gpl96	0	2996					GSM305185		Zhang	ACES
4224	0		LumA	1	0			0		gpl96	0	4224					GSM305186		Zhang	ACES
3902	0		Her2	1	1			0		gpl96	0	3902					GSM305187		Zhang	ACES
3321	0		LumA	1	0			0		gpl96	0	3321					GSM305188		Zhang	ACES
3470	0		LumA	1	0			0		gpl96	0	3470					GSM305189		Zhang	ACES
4684	0		LumA	1	0			0		gpl96	0	4684					GSM305190		Zhang	ACES
4529	0		Normal	1	0			0		gpl96	0	4529					GSM305191		Zhang	ACES
885	1		LumB	1	0			0		gpl96	1	885					GSM305192		Zhang	ACES
2378	0		LumB	1	0			0		gpl96	0	2378					GSM305193		Zhang	ACES
3166	0		LumB	1	0			0		gpl96	1	3166					GSM305194		Zhang	ACES
1901	0		LumA	1	0			0		gpl96	0	1901					GSM305195		Zhang	ACES
2317	0		LumA	1	0			0		gpl96	0	2317					GSM305196		Zhang	ACES
5858	0		LumB	1	0			0		gpl96	0	5858					GSM305197		Zhang	ACES
3303	0		LumB	1	0			0		gpl96	1	3303					GSM305198		Zhang	ACES
5836	0		LumB	1	0			0		gpl96	0	5836					GSM305199		Zhang	ACES
4243	0		LumB	1	0			0		gpl96	1	4243					GSM305200		Zhang	ACES
1891	0		LumB	1	0			0		gpl96	0	1891					GSM305201		Zhang	ACES
3285	0		LumA	1	0			0		gpl96	0	3285					GSM305202		Zhang	ACES
4997	0		LumB	1	0			0		gpl96	1	4997					GSM305203		Zhang	ACES
4592	0		LumB	1	0			0		gpl96	0	4592					GSM305204		Zhang	ACES
2974	0		LumB	1	0			0		gpl96	0	2974					GSM305205		Zhang	ACES
1441	1		LumA	1	0			0		gpl96	1	1441					GSM305207		Zhang	ACES
3945	0		LumA	1	0			0		gpl96	0	3945					GSM305208		Zhang	ACES
3534	0		LumB	1	0			0		gpl96	0	3534					GSM305209		Zhang	ACES
3966	0		LumB	1	0			0		gpl96	0	3966					GSM305210		Zhang	ACES
2104	0		LumB	1	0			0		gpl96	1	2104					GSM305211		Zhang	ACES
5818	0		LumA	1	0			0		gpl96	0	5818					GSM305212		Zhang	ACES
1828	0		LumA	1	0			0		gpl96	0	1828					GSM305213		Zhang	ACES
5392	0		LumA	1	0			0		gpl96	0	5392					GSM305215		Zhang	ACES
1161	1		LumB	1	0			0		gpl96	1	1161					GSM305216		Zhang	ACES
1882	0		Basal	1	0			0		gpl96	0	1882					GSM305218		Zhang	ACES
2792	0		LumA	1	0			0		gpl96	0	2792					GSM305219		Zhang	ACES
4891	0		LumA	1	0			0		gpl96	0	4891					GSM305220		Zhang	ACES
4024	0		LumA	1	0			0		gpl96	0	4024					GSM305221		Zhang	ACES
4951	0		LumA	1	0			0		gpl96	0	4951					GSM305222		Zhang	ACES
4307	0		LumA	1	0			0		gpl96	0	4307					GSM305223		Zhang	ACES
4124	0		LumB	1	0			0		gpl96	0	4124					GSM305224		Zhang	ACES
5538	0		LumB	1	0			0		gpl96	0	5538					GSM305225		Zhang	ACES
5362	0		LumA	1	0			0		gpl96	0	5362					GSM305226		Zhang	ACES
3212	0		LumA	1	0			0		gpl96	0	3212					GSM305227		Zhang	ACES
3431	0		LumA	1	0			0		gpl96	0	3431					GSM305228		Zhang	ACES
2941	0		Normal	1	0			0		gpl96	0	2941					GSM305229		Zhang	ACES
3142	0		LumA	1	0			0		gpl96	0	3142					GSM305230		Zhang	ACES
3044	0		LumB	1	0			0		gpl96	0	3044					GSM305231		Zhang	ACES
1919	0		LumB	1	0			0		gpl96	0	1919					GSM305232		Zhang	ACES
3537	0		LumA	1	1			0		gpl96	0	3537					GSM305233		Zhang	ACES
3062	0		LumA	1	0			0		gpl96	0	3062					GSM305234		Zhang	ACES
3163	0		LumA	1	0			0		gpl96	0	3163					GSM305235		Zhang	ACES
401	1		Basal	1	0			0		gpl96	1	401					GSM305236		Zhang	ACES
4973	0		LumA	1	0			0		gpl96	0	4973					GSM305237		Zhang	ACES
2509	0		LumB	1	1			0		gpl96	0	2509					GSM305238		Zhang	ACES
1849	0		LumA	1	0			0		gpl96	0	1849					GSM305239		Zhang	ACES
2725	0		LumB	1	0			0		gpl96	0	2725					GSM305240		Zhang	ACES
2536	0		LumA	1	0			0		gpl96	0	2536					GSM305241		Zhang	ACES
2840	0		LumB	1	0			0		gpl96	0	2840					GSM305242		Zhang	ACES
456	1		LumA	1	1			0		gpl96	1	456					GSM305243		Zhang	ACES
1904	0		LumA	1	0			0		gpl96	0	1904					GSM305244		Zhang	ACES
2539	0		LumB	1	0			0		gpl96	0	2539					GSM305245		Zhang	ACES
2551	0		Normal	1	0			0		gpl96	0	2551					GSM305246		Zhang	ACES
2509	0		LumA	1	0			0		gpl96	0	2509					GSM305247		Zhang	ACES
2743	0		Basal	1	0			0		gpl96	0	2743					GSM305248		Zhang	ACES
2415	0		LumA	1	0			0		gpl96	0	2415					GSM305249		Zhang	ACES
1882	0		LumA	1	0			0		gpl96	0	1882					GSM305250		Zhang	ACES
2266	0		LumA	1	0			0		gpl96	0	2266					GSM305251		Zhang	ACES
1919	0		LumB	1	0			0		gpl96	0	1919					GSM305252		Zhang	ACES
2561	0		LumB	1	0			0		gpl96	0	2561					GSM305253		Zhang	ACES
2755	0		LumB	1	0			0		gpl96	0	2755					GSM305254		Zhang	ACES
2059	0		LumB	1	0			0		gpl96	0	2059					GSM305255		Zhang	ACES
2302	0		LumB	1	0			0		gpl96	0	2302					GSM305256		Zhang	ACES
2466	0		LumB	1	0			0		gpl96	0	2466					GSM305257		Zhang	ACES
2682	0		LumB	1	0			0		gpl96	0	2682					GSM305258		Zhang	ACES
2691	0		LumB	1	0			0		gpl96	0	2691					GSM305259		Zhang	ACES
2564	0		LumA	1	0			0		gpl96	0	2564					GSM305260		Zhang	ACES
2542	0		LumA	1	0			0		gpl96	0	2542					GSM305261		Zhang	ACES
5462	0		Normal	1	0			0		gpl96	0	5462					GSM305264		Zhang	ACES
4138	0		Basal	0	0					gpl96	0	4138					GSM120649		WangY	ACES
2686	0		Basal	0	0					gpl96	0	2686					GSM120651		WangY	ACES
371	1		Her2	0	1					gpl96	1	371					GSM120652		WangY	ACES
2919	0		Basal	0	0					gpl96	0	2919					GSM120653		WangY	ACES
2959	0		LumA	0	0					gpl96	0	2959					GSM120654		WangY	ACES
307	1		Basal	0	0					gpl96	1	307					GSM120655		WangY	ACES
684	1		Basal	0	0					gpl96	1	684					GSM120656		WangY	ACES
1857	0		Basal	0	0					gpl96	0	1857					GSM120657		WangY	ACES
3730	0		Basal	0	0					gpl96	0	3730					GSM120658		WangY	ACES
3542	0		Basal	0	0					gpl96	0	3542					GSM120660		WangY	ACES
2091	0		LumA	0	0					gpl96	1	2091					GSM120662		WangY	ACES
880	1		Basal	0	0					gpl96	1	880					GSM120663		WangY	ACES
2530	0		Her2	0	1					gpl96	0	2530					GSM120664		WangY	ACES
4759	0		LumB	0	1					gpl96	0	4759					GSM120665		WangY	ACES
2660	0		Basal	0	0					gpl96	0	2660					GSM120666		WangY	ACES
2168	0		LumB	0	0					gpl96	0	2168					GSM120667		WangY	ACES
218	1		Basal	0	0					gpl96	1	218					GSM120668		WangY	ACES
2926	0		Basal	0	0					gpl96	0	2926					GSM120669		WangY	ACES
719	1		Basal	0	0					gpl96	1	719					GSM120671		WangY	ACES
3885	0		Basal	0	0					gpl96	0	3885					GSM120672		WangY	ACES
1955	0		Her2	0	1					gpl96	0	1955					GSM120673		WangY	ACES
2625	0		Her2	0	1					gpl96	0	2625					GSM120674		WangY	ACES
3633	0		Basal	0	0					gpl96	0	3633					GSM120675		WangY	ACES
2241	0		Her2	0	1					gpl96	0	2241					GSM120676		WangY	ACES
2079	0		Basal	0	0					gpl96	0	2079					GSM120677		WangY	ACES
3237	0		Basal	0	1					gpl96	0	3237					GSM120678		WangY	ACES
1266	1		Basal	0	0					gpl96	1	1266					GSM120679		WangY	ACES
3141	0		Basal	0	0					gpl96	0	3141					GSM120680		WangY	ACES
3499	0		Her2	0	1					gpl96	0	3499					GSM120681		WangY	ACES
2321	0		Basal	0	0					gpl96	0	2321					GSM120682		WangY	ACES
3989	0		Basal	0	0					gpl96	0	3989					GSM120684		WangY	ACES
2674	0		Basal	0	1					gpl96	0	2674					GSM120685		WangY	ACES
279	1		Basal	0	0					gpl96	1	279					GSM120687		WangY	ACES
3957	0		Basal	0	0					gpl96	0	3957					GSM120688		WangY	ACES
2671	0		Basal	0	0					gpl96	0	2671					GSM120690		WangY	ACES
3126	0		Basal	0	0					gpl96	0	3126					GSM120691		WangY	ACES
2695	0		Basal	0	0					gpl96	0	2695					GSM120692		WangY	ACES
1904	0		Her2	0	1					gpl96	0	1904					GSM120693		WangY	ACES
2619	0		Her2	0	1					gpl96	0	2619					GSM120694		WangY	ACES
2733	0		Basal	0	0					gpl96	0	2733					GSM120695		WangY	ACES
4608	0		Basal	0	0					gpl96	0	4608					GSM120696		WangY	ACES
3389	0		LumA	0	0					gpl96	0	3389					GSM120697		WangY	ACES
1869	0		Basal	0	0					gpl96	0	1869					GSM120698		WangY	ACES
2425	0		Basal	0	0					gpl96	0	2425					GSM120699		WangY	ACES
2211	0		Her2	0	1					gpl96	0	2211					GSM120700		WangY	ACES
2098	0		Basal	0	0					gpl96	0	2098					GSM120701		WangY	ACES
132	1		Basal	0	0					gpl96	1	132					GSM120702		WangY	ACES
2774	0		Basal	0	0					gpl96	0	2774					GSM120703		WangY	ACES
2772	0		LumA	0	0					gpl96	0	2772					GSM120704		WangY	ACES
2522	0		Basal	0	0					gpl96	0	2522					GSM120705		WangY	ACES
3107	0		Basal	0	0					gpl96	0	3107					GSM120706		WangY	ACES
657	1		Her2	0	0					gpl96	1	657					GSM120707		WangY	ACES
	0		LumA														GSM110630		Ivshina	ACES
	1		Normal														GSM110631		Ivshina	ACES
	0		Basal														GSM110633		Ivshina	ACES
	0		LumB														GSM110637		Ivshina	ACES
	0		LumA														GSM110638		Ivshina	ACES
	0		Her2														GSM110639		Ivshina	ACES
	1		LumA														GSM110641		Ivshina	ACES
	1		Her2														GSM110642		Ivshina	ACES
	1		LumB														GSM110645		Ivshina	ACES
	1		LumB														GSM110651		Ivshina	ACES
	0		LumA														GSM110652		Ivshina	ACES
	1		Her2														GSM110654		Ivshina	ACES
	0		Her2														GSM110656		Ivshina	ACES
	0		LumB														GSM110662		Ivshina	ACES
	0		Basal														GSM110664		Ivshina	ACES
	0		Her2														GSM110675		Ivshina	ACES
	0		LumA														GSM110678		Ivshina	ACES
	0		LumA														GSM110684		Ivshina	ACES
	1		LumA														GSM110685		Ivshina	ACES
	1		LumB														GSM110686		Ivshina	ACES
2646	0		Normal														GSM110692		Ivshina	ACES
	1		Normal														GSM110693		Ivshina	ACES
	0		Basal														GSM110694		Ivshina	ACES
	0		LumB														GSM110695		Ivshina	ACES
	0		LumA														GSM110696		Ivshina	ACES
	1		Her2														GSM110699		Ivshina	ACES
	0		LumB														GSM110702		Ivshina	ACES
	0		LumA														GSM110708		Ivshina	ACES
	1		Her2														GSM110712		Ivshina	ACES
	0		LumB														GSM110713		Ivshina	ACES
	0		LumA														GSM110717		Ivshina	ACES
	0		LumA														GSM110720		Ivshina	ACES
	0		LumA														GSM110722		Ivshina	ACES
	0		Basal														GSM110726		Ivshina	ACES
	0		LumA														GSM110728		Ivshina	ACES
	0		LumB														GSM110729		Ivshina	ACES
	0		LumA														GSM110730		Ivshina	ACES
	1		LumB														GSM110732		Ivshina	ACES
	0		Basal														GSM110737		Ivshina	ACES
	0		LumA														GSM110738		Ivshina	ACES
	0		LumA														GSM110739		Ivshina	ACES
	0		LumA														GSM110742		Ivshina	ACES
	1		Her2														GSM110743		Ivshina	ACES
	0		Basal														GSM110745		Ivshina	ACES
	0		LumB														GSM110746		Ivshina	ACES
	0		LumA														GSM110747		Ivshina	ACES
	0		Her2														GSM110748		Ivshina	ACES
	0		LumB														GSM110750		Ivshina	ACES
	1		LumB														GSM110751		Ivshina	ACES
	1		LumB														GSM110752		Ivshina	ACES
	1		LumB														GSM110753		Ivshina	ACES
	0		LumA														GSM110757		Ivshina	ACES
	0		LumB														GSM110758		Ivshina	ACES
	0		LumA														GSM110759		Ivshina	ACES
	1		Basal														GSM110762		Ivshina	ACES
	0		LumA														GSM110763		Ivshina	ACES
	1		Basal														GSM110764		Ivshina	ACES
	0		LumA														GSM110767		Ivshina	ACES
	0		LumA														GSM110769		Ivshina	ACES
	0		Normal														GSM110770		Ivshina	ACES
	0		LumA														GSM110771		Ivshina	ACES
	0		LumA														GSM110775		Ivshina	ACES
	0		LumB														GSM110776		Ivshina	ACES
	0		Basal														GSM110779		Ivshina	ACES
	1		Basal														GSM110781		Ivshina	ACES
	0		Her2														GSM110782		Ivshina	ACES
	1		Her2														GSM110783		Ivshina	ACES
	0		LumA														GSM110786		Ivshina	ACES
	1		LumA														GSM110791		Ivshina	ACES
	0		LumA														GSM110793		Ivshina	ACES
	0		LumA														GSM110798		Ivshina	ACES
	0		Her2														GSM110802		Ivshina	ACES
	0		LumA														GSM110803		Ivshina	ACES
	0		LumA														GSM110804		Ivshina	ACES
	1		Her2														GSM110812		Ivshina	ACES
	0		LumB														GSM110813		Ivshina	ACES
	1		Basal														GSM110814		Ivshina	ACES
	0		Normal														GSM110815		Ivshina	ACES
	0		LumA														GSM110817		Ivshina	ACES
	0		Her2														GSM110820		Ivshina	ACES
	0		LumA														GSM110822		Ivshina	ACES
	0		Her2														GSM110823		Ivshina	ACES
	0		LumB														GSM110824		Ivshina	ACES
	0		Her2														GSM110829		Ivshina	ACES
	0		LumA														GSM110832		Ivshina	ACES
	0		LumA														GSM110834		Ivshina	ACES
	1		Basal														GSM110836		Ivshina	ACES
	1		Her2														GSM110839		Ivshina	ACES
	1		Her2														GSM110840		Ivshina	ACES
	1		Basal														GSM110843		Ivshina	ACES
	1		Normal														GSM110844		Ivshina	ACES
	0		Normal														GSM110846		Ivshina	ACES
	0		Her2														GSM110853		Ivshina	ACES
	0		LumA														GSM110854		Ivshina	ACES
	1		Her2														GSM110859		Ivshina	ACES
4442	0	69	Normal	1	0		1	0	2.2	gpl96	0	4442					GSM110861		Ivshina	ACES
	0		Basal														GSM110864		Ivshina	ACES
	0		Normal														GSM110865		Ivshina	ACES
	1		LumB														GSM110866		Ivshina	ACES
	0		Her2														GSM110867		Ivshina	ACES
	0		Normal														GSM110872		Ivshina	ACES
	0		LumB														GSM110873		Ivshina	ACES
856	1	37.8	LumA	1	0		2	1		gpl96	1	856	1	856			GSM615096		Hatzis-Pusztai	ACES
2026	0	45.8	LumA	1	0		2	1		gpl96	0	2026	0	2026			GSM615097		Hatzis-Pusztai	ACES
2008	0	40.7	Basal	0	0		3	0		gpl96	0	2008	0	2008			GSM615098		Hatzis-Pusztai	ACES
1979	0	40.8	Basal	0	0			0		gpl96	0	1979	0	1979			GSM615099		Hatzis-Pusztai	ACES
576	1	35.5	LumB	1	0		2	0		gpl96	1	576	1	576			GSM615100		Hatzis-Pusztai	ACES
1899	0	52.2	Basal	0	0		3	0		gpl96	0	1899	0	1899			GSM615101		Hatzis-Pusztai	ACES
997	1	38.2	Basal	0	0			0		gpl96	1	997	1	997			GSM615102		Hatzis-Pusztai	ACES
1934	0	54.2	LumB		0			1		gpl96	0	1934	0	1934			GSM615103		Hatzis-Pusztai	ACES
285	1	46.6	Basal	0	0			1		gpl96	1	285	1	285			GSM615104		Hatzis-Pusztai	ACES
0	1	40.8	LumA	1	0		2			gpl96	1	0	1	0			GSM615105		Hatzis-Pusztai	ACES
455	1	58.8	Basal	0	0			1		gpl96	1	455	1	455			GSM615109		Hatzis-Pusztai	ACES
347	1	49.6	Basal		0		3	0		gpl96	1	347	1	347			GSM615110		Hatzis-Pusztai	ACES
360	1	50.4	Basal	0	0			1		gpl96	1	360	1	360			GSM615111		Hatzis-Pusztai	ACES
668	1	63.2	Basal	0	0			0		gpl96	1	668	1	668			GSM615112		Hatzis-Pusztai	ACES
112	1	42.8	Basal	0	0			1		gpl96	1	112	1	112			GSM615113		Hatzis-Pusztai	ACES
55	1	44.2	Basal	0	0		2	1		gpl96	1	55	1	55			GSM615115		Hatzis-Pusztai	ACES
351	1	54.2	Basal	0	0		3	0		gpl96	1	351	1	351			GSM615116		Hatzis-Pusztai	ACES
41	1	34.6	Basal	1	0		3	1		gpl96	1	41	1	41			GSM615117		Hatzis-Pusztai	ACES
1048	1	58.4	Basal	0	0		3			gpl96	1	1048	1	1048			GSM615119		Hatzis-Pusztai	ACES
490	1	50.4	Her2	1	0			0		gpl96	1	490	1	490			GSM615128		Hatzis-Pusztai	ACES
198	1	60	Basal	0	0		3	1		gpl96	1	198	1	198			GSM615136		Hatzis-Pusztai	ACES
260	1	44.1	Basal	0	0		3	1		gpl96	1	260	1	260			GSM615149		Hatzis-Pusztai	ACES
139	1	37.7	Basal	0	0		3	1		gpl96	1	139	1	139			GSM615160		Hatzis-Pusztai	ACES
2585	0	56	LumA	1	0		2	0		gpl96	0	2585	0	2585			GSM615179		Hatzis-Pusztai	ACES
2699	0	49	Basal	0	0		3	1		gpl96	0	2699	0	2699			GSM615181		Hatzis-Pusztai	ACES
2715	0	75	Her2	0	0		3	0		gpl96	0	2715	0	2715			GSM615182		Hatzis-Pusztai	ACES
2449	0	34	LumA	1	0		2	1		gpl96	0	2449	0	2449			GSM615183		Hatzis-Pusztai	ACES
2040	0	65	Basal	0	0		3	0		gpl96	1	2040	1	2040			GSM615185		Hatzis-Pusztai	ACES
2431	0	51	LumB	1	0		1	1		gpl96	0	2431	0	2431			GSM615186		Hatzis-Pusztai	ACES
2494	0	66	LumA	1	0		2	0		gpl96	0	2494	0	2494			GSM615187		Hatzis-Pusztai	ACES
417	1	65	Her2	0	0		3	1		gpl96	1	417	1	417			GSM615189		Hatzis-Pusztai	ACES
2601	0	37	Basal	0	0		3	0		gpl96	0	2601	0	2601			GSM615190		Hatzis-Pusztai	ACES
2314	0	37	Basal	0	0		3	0		gpl96	0	2314	0	2314			GSM615191		Hatzis-Pusztai	ACES
2673	0	51	LumA	1	0		2	0		gpl96	0	2673	0	2673			GSM615192		Hatzis-Pusztai	ACES
2379	0	61	Basal	0	0		3	1		gpl96	0	2379	0	2379			GSM615194		Hatzis-Pusztai	ACES
278	1	29	Basal	0	0		3	1		gpl96	1	278	1	278			GSM615195		Hatzis-Pusztai	ACES
2360	0	61	LumB	1	0		3	0		gpl96	0	2360	0	2360			GSM615196		Hatzis-Pusztai	ACES
2413	0	67	Her2	0	0		3	1		gpl96	0	2413	0	2413			GSM615197		Hatzis-Pusztai	ACES
2406	0	57	LumB	1	0		2	0		gpl96	0	2406	0	2406			GSM615198		Hatzis-Pusztai	ACES
2385	0	38	LumA	1	0		2	1		gpl96	0	2385	0	2385			GSM615199		Hatzis-Pusztai	ACES
1259	1	49	LumB	1	0		3	1		gpl96	1	1259	1	1259			GSM615200		Hatzis-Pusztai	ACES
2230	0	41	LumB	1	0		3	0		gpl96	0	2230	0	2230			GSM615201		Hatzis-Pusztai	ACES
2355	0	42	Basal	0	0		3	1		gpl96	0	2355	0	2355			GSM615202		Hatzis-Pusztai	ACES
2374	0	73	LumA	1	0		2	1		gpl96	0	2374	0	2374			GSM615203		Hatzis-Pusztai	ACES
2303	0	46	LumA	1	0		2	0		gpl96	0	2303	0	2303			GSM615204		Hatzis-Pusztai	ACES
2211	0	68	LumB	1	0		2	1		gpl96	0	2211	0	2211			GSM615205		Hatzis-Pusztai	ACES
2127	0	47	LumB	1	0		3	0		gpl96	0	2127	0	2127			GSM615206		Hatzis-Pusztai	ACES
2114	0	42	LumA	1	0		2	0		gpl96	0	2114	0	2114			GSM615207		Hatzis-Pusztai	ACES
2142	0	69	LumA	1	0		2	1		gpl96	0	2142	0	2142			GSM615208		Hatzis-Pusztai	ACES
778	1	56	Basal	0	1		3	1		gpl96	1	778	1	778			GSM615209		Hatzis-Pusztai	ACES
2150	0	75	LumA	1	0		2	1		gpl96	0	2150	0	2150			GSM615210		Hatzis-Pusztai	ACES
1876	0	35	Basal	0	0		3	1		gpl96	0	1876	0	1876			GSM615211		Hatzis-Pusztai	ACES
2020	0	54	LumA	1	0		2	1		gpl96	0	2020	0	2020			GSM615214		Hatzis-Pusztai	ACES
1916	0	44	Her2	0	0		3	1		gpl96	0	1916	0	1916			GSM615215		Hatzis-Pusztai	ACES
974	1	58	LumB	1	0		2	1		gpl96	1	974	1	974			GSM615216		Hatzis-Pusztai	ACES
2060	0	52	LumA	1	0		2	0		gpl96	0	2060	0	2060			GSM615217		Hatzis-Pusztai	ACES
209	1	56	Her2	0	0		3	1		gpl96	1	209	1	209			GSM615218		Hatzis-Pusztai	ACES
1227	1	38	LumB	1	0		3	1		gpl96	1	1227	1	1227			GSM615221		Hatzis-Pusztai	ACES
560	1	48	LumA	1	0		2	1		gpl96	1	560	1	560			GSM615222		Hatzis-Pusztai	ACES
227	1	57	Basal	0	0		3	1		gpl96	1	227	1	227			GSM615223		Hatzis-Pusztai	ACES
288	1	72	Normal	1	0		1	1		gpl96	1	288	1	288			GSM615233		Hatzis-Pusztai	ACES
1050	1	71	LumA	1	1		3	1		gpl96	1	1050	1	1050			GSM615236		Hatzis-Pusztai	ACES
18	1	63	LumA	1	0		2	1		gpl96	1	18	1	18			GSM615241		Hatzis-Pusztai	ACES
1370	1	67	LumB	1	0		3	1		gpl96	1	1370	1	1370			GSM615249		Hatzis-Pusztai	ACES
311	1	39	Basal	0	0		3	1		gpl96	1	311	1	311			GSM615255		Hatzis-Pusztai	ACES
639	1	56	Basal	1	0		3	1		gpl96	1	639	1	639			GSM615260		Hatzis-Pusztai	ACES
1196	1	42	LumB	1	0		2	0		gpl96	1	1196	1	1196			GSM615267		Hatzis-Pusztai	ACES
686	1	44	Her2	1	1		2	1		gpl96	1	686	1	686			GSM615271		Hatzis-Pusztai	ACES
289	1	68	Her2	1	0		2	1		gpl96	1	289	1	289			GSM615274		Hatzis-Pusztai	ACES
874	1	60	Basal	0	0		2	1		gpl96	1	874	1	874			GSM615275		Hatzis-Pusztai	ACES
626	1	50	Basal	0	0		2	0		gpl96	1	626	1	626			GSM615287		Hatzis-Pusztai	ACES
258	1	59	Basal	0	0		3	1		gpl96	1	258	1	258			GSM615291		Hatzis-Pusztai	ACES
854	1	58	Basal	0	0		3	1		gpl96	1	854	1	854			GSM615297		Hatzis-Pusztai	ACES
931	1	62	Basal	0	0		3	1		gpl96	1	931	1	931			GSM615301		Hatzis-Pusztai	ACES
966	1	39	LumA	1	0		2	1		gpl96	1	966	1	966			GSM615305		Hatzis-Pusztai	ACES
663	1	58	LumB	1	0		2	1		gpl96	1	663	1	663			GSM615306		Hatzis-Pusztai	ACES
673	1	45	LumB	1	0		3	1		gpl96	1	673	1	673			GSM615309		Hatzis-Pusztai	ACES
622	1	51	Basal	0	0		2	1		gpl96	1	622	1	622			GSM615312		Hatzis-Pusztai	ACES
324	1	32	Basal	0	0		3	1		gpl96	1	324	1	324			GSM615315		Hatzis-Pusztai	ACES
831	1	63	Her2	0	0		3	1		gpl96	1	831	1	831			GSM615319		Hatzis-Pusztai	ACES
492	1	40	Basal	0	0		3	1		gpl96	1	492	1	492			GSM615320		Hatzis-Pusztai	ACES
291	1	52	Basal	0	0		3	1		gpl96	1	291	1	291			GSM615322		Hatzis-Pusztai	ACES
924	1	65	Basal	0	0		3	0		gpl96	1	924	1	924			GSM615327		Hatzis-Pusztai	ACES
524	1	66	Her2	1	0		2	1		gpl96	1	524	1	524			GSM615332		Hatzis-Pusztai	ACES
336	1	51	Basal	0	0		3	1		gpl96	1	336	1	336			GSM615335		Hatzis-Pusztai	ACES
502	1	58	Basal	0	0		3	1		gpl96	1	502	1	502			GSM615344		Hatzis-Pusztai	ACES
822	1	72	Basal	0	0		3	0		gpl96	1	822	1	822			GSM615347		Hatzis-Pusztai	ACES
265	1	28	Basal	0	0		3	1		gpl96	1	265	1	265			GSM615368		Hatzis-Pusztai	ACES
413	1	51	Basal	0	0		2	1		gpl96	1	413	1	413			GSM615376		Hatzis-Pusztai	ACES
62	1	40	Basal	0	0		3	1		gpl96	1	62	1	62			GSM615380		Hatzis-Pusztai	ACES
31	1	65	Basal	0	0		3	1		gpl96	1	31	1	31			GSM615392		Hatzis-Pusztai	ACES
70	1	49	LumB	1	0		3	1		gpl96	1	70	1	70			GSM615398		Hatzis-Pusztai	ACES
188	1	58	Her2	0	0		3	1		gpl96	1	188	1	188			GSM615405		Hatzis-Pusztai	ACES
1659	1	32.2	LumA	1	0		2	0		gpl96	1	1659	1	1659			GSM615631		Hatzis-Pusztai	ACES
1877	0	41.9	Basal	0	0		3	1		gpl96	0	1877	0	1877			GSM615632		Hatzis-Pusztai	ACES
1959	0	36.7	LumB	1	0		2	1		gpl96	0	1959	0	1959			GSM615633		Hatzis-Pusztai	ACES
1844	0	47.1	LumB	1	0		2	0		gpl96	0	1844	0	1844			GSM615634		Hatzis-Pusztai	ACES
1275	1	57.5	Basal	1	0		3	1		gpl96	1	1275	1	1275			GSM615638		Hatzis-Pusztai	ACES
526	1	43	Basal	0	0		3	1		gpl96	1	526	1	526			GSM615639		Hatzis-Pusztai	ACES
435	1	49	Basal	0	0		3	0		gpl96	1	435	1	435			GSM615640		Hatzis-Pusztai	ACES
163	1	65.3	Basal	0	0		3	1		gpl96	1	163	1	163			GSM615649		Hatzis-Pusztai	ACES
288	1	60.9	Basal	0	0		2	1		gpl96	1	288	1	288			GSM615651		Hatzis-Pusztai	ACES
1252	1	45.1	LumA	1	0		3	1		gpl96	1	1252	1	1252			GSM615654		Hatzis-Pusztai	ACES
154	1	43.9	Basal	0	0		3	1		gpl96	1	154	1	154			GSM615657		Hatzis-Pusztai	ACES
692	1	43.4	LumB	1	0		3	1		gpl96	1	692	1	692			GSM615662		Hatzis-Pusztai	ACES
550	1	40.3	Basal	0	0		3	1		gpl96	1	550	1	550			GSM615668		Hatzis-Pusztai	ACES
49	1	34.1	LumB	1	0		2	0		gpl96	1	49	1	49			GSM615673		Hatzis-Pusztai	ACES
170	1	32.6	Basal	0	0		3	1		gpl96	1	170	1	170			GSM615674		Hatzis-Pusztai	ACES
450	1	52.8	Basal	0	0			0		gpl96	1	450	1	450			GSM615681		Hatzis-Pusztai	ACES
2686	0	62	LumA	1	0		3	1		gpl96	0	2686	0	2686			GSM615685		Hatzis-Pusztai	ACES
459	1	39	Basal	0	0		3	0		gpl96	1	459	1	459			GSM615687		Hatzis-Pusztai	ACES
739	1	40	Her2	0	0		3	0		gpl96	1	739	1	739			GSM615689		Hatzis-Pusztai	ACES
766	1	34	Basal	0	0		3	1		gpl96	1	766	1	766			GSM615691		Hatzis-Pusztai	ACES
1962	0	72	Her2	1	0		3	1		gpl96	0	1962	0	1962			GSM615695		Hatzis-Pusztai	ACES
1077	1	65	Basal	0	0		3	1		gpl96	1	1077	1	1077			GSM615696		Hatzis-Pusztai	ACES
2217	0	52	LumA	1	0		3	1		gpl96	0	2217	0	2217			GSM615697		Hatzis-Pusztai	ACES
2197	0	69	LumA	1	0		1	0		gpl96	0	2197	0	2197			GSM615700		Hatzis-Pusztai	ACES
1934	0	53	Basal	1	0		3	1		gpl96	0	1934	0	1934			GSM615701		Hatzis-Pusztai	ACES
2044	0	57	LumB	1	0		3	0		gpl96	0	2044	0	2044			GSM615702		Hatzis-Pusztai	ACES
709	1	53	LumA	1	0		3	1		gpl96	1	709	1	709			GSM615729		Hatzis-Pusztai	ACES
464	1	47	Basal	1	0		3	0		gpl96	1	464	1	464			GSM615730		Hatzis-Pusztai	ACES
595	1	24	Basal	1	0		3	1		gpl96	1	595	1	595			GSM615732		Hatzis-Pusztai	ACES
602	1	53	Basal	0	0		3	0		gpl96	1	602	1	602			GSM615739		Hatzis-Pusztai	ACES
437	1	56	Basal	0	0		2	1		gpl96	1	437	1	437			GSM615746		Hatzis-Pusztai	ACES
278	1	62.6	Basal	0	0		2	0		gpl96	1	278	1	278			GSM615757		Hatzis-Pusztai	ACES
1522	1	49.1	LumA	1	0		2	1		gpl96	1	1522	1	1522			GSM615758		Hatzis-Pusztai	ACES
1830	0	60.9	LumA	1	0		1	1		gpl96	0	1830	0	1830			GSM615761		Hatzis-Pusztai	ACES
2221	0	45.2	Basal	0	0		3	0		gpl96	0	2221	0	2221			GSM615763		Hatzis-Pusztai	ACES
2041	0	61.8	Basal	0	0		3	0		gpl96	0	2041	0	2041			GSM615764		Hatzis-Pusztai	ACES
1848	0	61.2	Normal	0	0		3	1		gpl96	0	1848	0	1848			GSM615766		Hatzis-Pusztai	ACES
1889	0	57.5	LumA	1	0		2	1		gpl96	0	1889	0	1889			GSM615768		Hatzis-Pusztai	ACES
621	1	43	Basal	0	0		3	1		gpl96	1	621	1	621			GSM615769		Hatzis-Pusztai	ACES
1433	1	39	Basal	0	0		3	1		gpl96	1	1433	1	1433			GSM615771		Hatzis-Pusztai	ACES
179	1	59	Her2	1	1		2	1		gpl96	1	179	1	179			GSM615774		Hatzis-Pusztai	ACES
1832	0	46	LumB	1	1		3	0		gpl96	0	1832	0	1832			GSM615775		Hatzis-Pusztai	ACES
384	1	45	Basal	0	0		3	1		gpl96	1	384	1	384			GSM615776		Hatzis-Pusztai	ACES
285	1	51	Her2	0	1		2	1		gpl96	1	285	1	285			GSM615785		Hatzis-Pusztai	ACES
263	1	46	Basal	0	0		3	1		gpl96	1	263	1	263			GSM615787		Hatzis-Pusztai	ACES
1224	1	66	Her2	1	0		2	1		gpl96	1	1224	1	1224			GSM615794		Hatzis-Pusztai	ACES
298	1	39	LumB	1	0		2	1		gpl96	1	298	1	298			GSM615795		Hatzis-Pusztai	ACES
1061	1	48	Her2	1	1		2	1		gpl96	1	1061	1	1061			GSM615796		Hatzis-Pusztai	ACES
319	1	40	Basal	0	0		3	0		gpl96	1	319	1	319			GSM615800		Hatzis-Pusztai	ACES
974	1	59	Her2	0	0		2	1		gpl96	1	974	1	974			GSM615801		Hatzis-Pusztai	ACES
300	1	63	Her2	0	1			1		gpl96	1	300	1	300			GSM615805		Hatzis-Pusztai	ACES
193	1	44	Basal	0	0			1		gpl96	1	193	1	193			GSM615806		Hatzis-Pusztai	ACES
779	1	37	LumB	1	0		3	1		gpl96	1	779	1	779			GSM615810		Hatzis-Pusztai	ACES
795	1	51	Her2	0	0			1		gpl96	1	795	1	795			GSM615812		Hatzis-Pusztai	ACES
442	1	42	Normal	1	0		2	1		gpl96	1	442	1	442			GSM615820		Hatzis-Pusztai	ACES
1009	1	64	LumB	1	0		3	1		gpl96	1	1009	1	1009			GSM615821		Hatzis-Pusztai	ACES
839	1	45	LumB	0	0		3	1		gpl96	1	839	1	839			GSM615823		Hatzis-Pusztai	ACES
722	1	57	Basal	0	0		3	0	3	gpl96	1	722	1	722			GSM177885		Desmedt-June07	ACES
183	1	57	LumB	1	0		3	0	3	gpl96	1	183	0	6590			GSM177886		Desmedt-June07	ACES
523	1	48	Basal	0	0		3	0	2.5	gpl96	1	523	1	523			GSM177887		Desmedt-June07	ACES
2192	0	42	LumB	1	0		3	0	1.8	gpl96	1	2192	1	6255			GSM177888		Desmedt-June07	ACES
3821	0	46	LumB	1	0		2	0	3	gpl96	1	3821	1	3821			GSM177889		Desmedt-June07	ACES
6507	0	58	LumA	1	0		2	0	2	gpl96	0	6507	0	6507			GSM177890		Desmedt-June07	ACES
709	1	44	Basal	0	0		3	0	2	gpl96	1	709	0	5947			GSM177891		Desmedt-June07	ACES
5815	0	58	LumA	1	0		1	0	2.5	gpl96	1	5815	1	5815			GSM177892		Desmedt-June07	ACES
6006	0	47	LumB	1	0		3	0	3	gpl96	0	6006	0	6006			GSM177893		Desmedt-June07	ACES
422	1	38	Normal	1	0		2	0	2.5	gpl96	1	422	1	1233			GSM177894		Desmedt-June07	ACES
1135	1	59	LumB	1	1		3	0	2	gpl96	1	1135	1	1135			GSM177895		Desmedt-June07	ACES
5983	0	50	LumA	1	0		1	0	0.8	gpl96	0	5983	0	5983			GSM177896		Desmedt-June07	ACES
6248	0	46	Basal	0	0		3	0	4.5	gpl96	0	6248	0	6248			GSM177897		Desmedt-June07	ACES
2841	0	57	Her2	0	0		2	0	2	gpl96	1	2841	1	4065			GSM177898		Desmedt-June07	ACES
458	1	33	Basal	0	0		3	0	2.5	gpl96	1	458	1	689			GSM177899		Desmedt-June07	ACES
994	1	42	LumB	1	0		3	0	2	gpl96	1	994	1	994			GSM177900		Desmedt-June07	ACES
281	1	38	Basal	0	0		3	0	2	gpl96	1	281	1	433			GSM177901		Desmedt-June07	ACES
548	1	55	Her2	0	1		2	0	2.5	gpl96	1	548	1	1742			GSM177902		Desmedt-June07	ACES
1819	1	57	Her2	0	0		2	0	2.5	gpl96	1	1819	1	2862			GSM177903		Desmedt-June07	ACES
5693	0	46	LumA	1	0		2	0	2.5	gpl96	0	5693	0	5693			GSM177904		Desmedt-June07	ACES
5822	0	50	LumA	1	0		2	0	2	gpl96	0	5822	0	5822			GSM177905		Desmedt-June07	ACES
5598	0	46	LumA	1	0		2	0	2.5	gpl96	1	5598	0	5661			GSM177907		Desmedt-June07	ACES
2909	0	51	LumB	1	0		2	0	1.5	gpl96	1	2909	1	2909			GSM177908		Desmedt-June07	ACES
121	1	58	Basal	0	0		3	0	2.5	gpl96	1	121	1	1170			GSM177909		Desmedt-June07	ACES
5532	0	49	LumA	1	0		2	0	0.6	gpl96	0	5532	0	5532			GSM177911		Desmedt-June07	ACES
1429	1	43	Normal	1	0		1	0	2.5	gpl96	1	1429	0	5570			GSM177912		Desmedt-June07	ACES
5518	0	47	Basal	0	0		3	0	2	gpl96	0	5518	0	5518			GSM177913		Desmedt-June07	ACES
5379	0	37	LumA	1	0		3	0	1.7	gpl96	0	5379	0	5379			GSM177914		Desmedt-June07	ACES
4674	0	48	Her2	1	1		3	0	4	gpl96	0	4674	0	4674			GSM177915		Desmedt-June07	ACES
1666	1	47	LumB	1	0		2	0	1.9	gpl96	1	1666	0	4651			GSM177916		Desmedt-June07	ACES
4226	0	46	LumA	1	0		2	0	2.5	gpl96	0	4226	0	4226			GSM177917		Desmedt-June07	ACES
315	1	48	Her2	0	1		3	0	2	gpl96	1	315	1	910			GSM177918		Desmedt-June07	ACES
4472	0	58	LumA	1	0		2	0	1.9	gpl96	0	4472	0	4472			GSM177919		Desmedt-June07	ACES
349	1	34	LumB	1	0		3	0	2	gpl96	1	349	1	1205			GSM177920		Desmedt-June07	ACES
5631	0	30	LumA	1	0		2	0	4.5	gpl96	1	5631	0	7056			GSM177921		Desmedt-June07	ACES
5359	0	56	Basal	0	0		3	0	2.6	gpl96	0	5359	0	5359			GSM177923		Desmedt-June07	ACES
5945	0	35	LumA	0	0		2	0	3.2	gpl96	0	5945	0	5945			GSM177924		Desmedt-June07	ACES
5651	0	52	Basal	0	0		3	0	2.7	gpl96	0	5651	0	5651			GSM177925		Desmedt-June07	ACES
528	1	47	LumB	1	0		3	0	3	gpl96	1	528	1	528			GSM177926		Desmedt-June07	ACES
407	1	42	Her2	0	1		3	0	1.6	gpl96	1	407	1	795			GSM177927		Desmedt-June07	ACES
5684	0	54	LumA	1	0		2	0	1.7	gpl96	0	5684	0	5684			GSM177928		Desmedt-June07	ACES
1022	1	42	LumB	1	0		3	0	2.5	gpl96	1	1022	1	1022			GSM177929		Desmedt-June07	ACES
4790	0	50	LumA	1	0		2	0	2.5	gpl96	0	4790	0	4790			GSM177930		Desmedt-June07	ACES
3778	0	38	LumA	1	0		1	0	3.5	gpl96	0	3778	0	3778			GSM177932		Desmedt-June07	ACES
5306	0	37	LumB	1	0		3	0	2.5	gpl96	0	5306	0	5306			GSM177933		Desmedt-June07	ACES
5678	0	44	LumB	1	1		3	0	3	gpl96	0	5678	0	5678			GSM177934		Desmedt-June07	ACES
420	1	37	Basal	0	0		3	0	3.1	gpl96	1	420	1	420			GSM177935		Desmedt-June07	ACES
840	1	51	LumA	1	0		2	0	1.5	gpl96	1	840	0	5611			GSM177936		Desmedt-June07	ACES
3121	0	53	Basal	0	0		3	0	4	gpl96	1	3121	1	3121			GSM177937		Desmedt-June07	ACES
4691	0	43	Basal	0	1		3	0	3	gpl96	0	4691	0	4691			GSM177939		Desmedt-June07	ACES
1608	1	39	LumA	1	0		2	0	2.2	gpl96	1	1608	0	5238			GSM177940		Desmedt-June07	ACES
5100	0	47	LumA	1	0		2	0	2	gpl96	0	5100	0	5100			GSM177941		Desmedt-June07	ACES
2809	0	42	LumB	1	0		3	0	1.9	gpl96	0	2809	0	2809			GSM177942		Desmedt-June07	ACES
3295	0	39	Basal	0	0		2	0	1.2	gpl96	0	3295	0	3295			GSM177943		Desmedt-June07	ACES
546	1	52	Basal	1	0		2	0	3	gpl96	1	546	0	3554			GSM177944		Desmedt-June07	ACES
3524	0	50	LumB	1	0		2	0	1.5	gpl96	1	3524	0	5432			GSM177945		Desmedt-June07	ACES
853	1	36	LumB	1	0		3	0	2.2	gpl96	1	853	0	5228			GSM177946		Desmedt-June07	ACES
1812	1	45	LumA	1	0		2	0	2.5	gpl96	1	1812	0	5316			GSM177947		Desmedt-June07	ACES
4925	0	50	LumA	1	0		1	0	1.7	gpl96	0	4925	0	4925			GSM177948		Desmedt-June07	ACES
3853	0	39	LumB	1	0		3	0	2.3	gpl96	1	3853	0	5011			GSM177949		Desmedt-June07	ACES
4641	0	44	LumA	1	0		1	0	3	gpl96	0	4641	0	4641			GSM177950		Desmedt-June07	ACES
3310	0	50	LumA	1	0		1	0	1.3	gpl96	0	3310	0	3310			GSM177951		Desmedt-June07	ACES
1779	1	49	LumB	1	0		1	0	2	gpl96	1	1779	1	1814			GSM177953		Desmedt-June07	ACES
803	1	37	Basal	0	0		2	0	2	gpl96	1	803	1	803			GSM177954		Desmedt-June07	ACES
2104	0	51	LumA	1	0		2	0	1.8	gpl96	0	2104	0	2104			GSM177955		Desmedt-June07	ACES
530	1	40	Basal	0	0		3	0	2	gpl96	1	530	1	530			GSM177956		Desmedt-June07	ACES
4830	0	44	LumA	1	0		1	0	2	gpl96	0	4830	0	4830			GSM177957		Desmedt-June07	ACES
1721	1	49	LumB	1	0		3	0	2	gpl96	1	1721	1	1721			GSM177958		Desmedt-June07	ACES
4719	0	53	Her2	1	1		1	0	1.5	gpl96	0	4719	0	4719			GSM177959		Desmedt-June07	ACES
1258	1	44	LumB	1	0		2	0	2.9	gpl96	1	1258	1	1258			GSM177960		Desmedt-June07	ACES
3976	0	48	LumA	1	0		2	0	2.3	gpl96	1	3976	1	3976			GSM177961		Desmedt-June07	ACES
3217	0	44	LumA	1	0		1	0	2	gpl96	1	3217	1	3607			GSM177964		Desmedt-June07	ACES
2535	0	39	LumA	1	0		2	0	1.5	gpl96	1	2535	0	3899			GSM177965		Desmedt-June07	ACES
3544	0	38	LumA	1	0		3	0	2	gpl96	0	3544	0	3544			GSM177967		Desmedt-June07	ACES
3720	0	45	Basal	1	1		1	0	2.6	gpl96	0	3720	0	3720			GSM177968		Desmedt-June07	ACES
3770	0	43	LumA	1	0		2	0	2.6	gpl96	0	3770	0	3770			GSM177969		Desmedt-June07	ACES
3093	0	38	LumB	0	0		2	0	1.8	gpl96	1	3093	0	3800			GSM177971		Desmedt-June07	ACES
4395	0	43	Normal	0	1		2	0	2	gpl96	1	4395	1	4415			GSM177972		Desmedt-June07	ACES
649	1	60	LumB	1	0		3	0	3.1	gpl96	1	649	1	649			GSM177973		Desmedt-June07	ACES
4944	0	42	LumA	1	1		2	0	2	gpl96	1	4944	0	4951			GSM177974		Desmedt-June07	ACES
1693	1	46	Basal	0	0		3	0	2.1	gpl96	1	1693	1	1693			GSM177975		Desmedt-June07	ACES
3725	0	47	LumA	0	0		2	0	1	gpl96	1	3725	0	4603			GSM177976		Desmedt-June07	ACES
4856	0	54	Her2	0	1		3	0	1	gpl96	0	4856	0	4856			GSM177977		Desmedt-June07	ACES
2560	0	39	Basal	0	0		3	0	5	gpl96	1	2560	1	2965			GSM177979		Desmedt-June07	ACES
4596	0	32	Basal	0	0		3	0	3	gpl96	0	4596	0	4596			GSM177980		Desmedt-June07	ACES
1037	1	57	Her2	0	1		3	0	2.5	gpl96	1	1037	1	1112			GSM177981		Desmedt-June07	ACES
1140	1	47	Normal	0	0		2	0	3.8	gpl96	1	1140	1	1918			GSM177982		Desmedt-June07	ACES
996	1	54	LumB	1	0		2	0	1.8	gpl96	1	996	1	1731			GSM177983		Desmedt-June07	ACES
4327	0	54	LumA	1	0		1	0	1.8	gpl96	0	4327	0	4327			GSM177984		Desmedt-June07	ACES
4352	0	45	Basal	0	1		3	0	4	gpl96	0	4352	0	4352			GSM177985		Desmedt-June07	ACES
2082	0	43	Her2	1	1		3	0	2.2	gpl96	1	2082	0	4181			GSM177986		Desmedt-June07	ACES
3187	0	48	LumA	1	0		1	0	1	gpl96	0	3187	0	3187			GSM177987		Desmedt-June07	ACES
2671	0	43	Her2	1	0		3	0	2	gpl96	0	2671	0	2671			GSM177988		Desmedt-June07	ACES
730	1	43	LumA	1	0		2	0	2	gpl96	1	730	1	730			GSM177989		Desmedt-June07	ACES
1920	0	43	Normal	1	0		1	0	0.8	gpl96	0	1920	0	1920			GSM177991		Desmedt-June07	ACES
2647	0	49	LumA	1	0		2	0	1.3	gpl96	0	2647	0	2647			GSM177992		Desmedt-June07	ACES
269	1	38	Basal	0	0		2	0	2	gpl96	1	269	1	269			GSM177993		Desmedt-June07	ACES
4568	0	54	LumA	1	1		2	0	1	gpl96	0	4568	0	4568			GSM177995		Desmedt-June07	ACES
4536	0	52	LumA	1	0		1	0	1.9	gpl96	0	4536	0	4536			GSM177996		Desmedt-June07	ACES
5034	0	51	LumB	1	0		2	0	1.4	gpl96	0	5034	0	5034			GSM177997		Desmedt-June07	ACES
1465	1	50	LumB	1	0		2	0	0.9	gpl96	1	1465	1	2603			GSM177998		Desmedt-June07	ACES
394	1	43	Basal	0	0		2	0	4	gpl96	1	394	1	394			GSM177999		Desmedt-June07	ACES
3511	0	24	Basal	1	0		2	0	0.9	gpl96	1	3511	1	6776			GSM178000		Desmedt-June07	ACES
2549	0	40	Basal	1	0		3	0	1.4	gpl96	0	2549	0	2549			GSM178001		Desmedt-June07	ACES
4085	0	56	LumA	1	0		2	0	1	gpl96	0	4085	0	4085			GSM178002		Desmedt-June07	ACES
2892	0	43	Basal	0	0		3	0	2	gpl96	1	2892	1	2892			GSM178003		Desmedt-June07	ACES
2441	0	50	Her2	1	1			0	1.1	gpl96	1	2441	0	5235			GSM178004		Desmedt-June07	ACES
5406	0	54	LumB	1	0		1	0	1	gpl96	0	5406	0	5406			GSM178005		Desmedt-June07	ACES
4279	0	45	Basal	0	1		3	0	2.2	gpl96	0	4279	0	4279			GSM178006		Desmedt-June07	ACES
1520	1	43	LumA	1	0		2	0	1.2	gpl96	1	1520	0	5359			GSM178007		Desmedt-June07	ACES
3964	0	49	LumB	1	0		1	0	2	gpl96	0	3964	0	3964			GSM178008		Desmedt-June07	ACES
276	1	53	Basal	0	0		3	0	3.8	gpl96	1	276	1	288			GSM178009		Desmedt-June07	ACES
6298	0	39	Her2	0	1		3	0	1.1	gpl96	0	6298	0	6298			GSM178010		Desmedt-June07	ACES
4971	0	38	Basal	1	0			0	2.2	gpl96	1	4971	0	6398			GSM178011		Desmedt-June07	ACES
5683	0	38	Basal	1	0		3	0	2	gpl96	0	5683	0	5683			GSM178012		Desmedt-June07	ACES
6240	0	40	Basal	0	0		3	0	1.2	gpl96	0	6240	0	6240			GSM178013		Desmedt-June07	ACES
6161	0	38	LumB	1	0		2	0	1.5	gpl96	0	6161	0	6161			GSM178014		Desmedt-June07	ACES
891	1	54	LumA	1	1		2	0	1.7	gpl96	1	891	0	6132			GSM178015		Desmedt-June07	ACES
4211	0	40	LumA	1	0		2	0	2.1	gpl96	1	4211	1	4211			GSM178016		Desmedt-June07	ACES
4979	0	56	Her2	0	0		3	0	1	gpl96	0	4979	0	4979			GSM178017		Desmedt-June07	ACES
1703	1	45	LumB	1	0		2	0	2	gpl96	1	1703	1	1703			GSM178018		Desmedt-June07	ACES
5014	0	46	LumA	1	0		2	0	2	gpl96	0	5014	0	5014			GSM178019		Desmedt-June07	ACES
880	1	45	Her2	1	1		3	0	1.6	gpl96	1	880	1	880			GSM178020		Desmedt-June07	ACES
8711	0	33	Basal	0	0		3	0	2.8	gpl96	0	8711	0	8711			GSM178021		Desmedt-June07	ACES
4672	0	37	LumA	0	0		3	0	2.4	gpl96	0	4672	0	4672			GSM178022		Desmedt-June07	ACES
6134	0	47	LumA	1	0		3	0	1.1	gpl96	0	6134	0	6134			GSM178024		Desmedt-June07	ACES
805	1	43	LumB	1	0		2	0	2	gpl96	1	805	1	805			GSM178025		Desmedt-June07	ACES
5917	0	44	LumB	1	0		3	0	1.6	gpl96	0	5917	0	5917			GSM178026		Desmedt-June07	ACES
5908	0	54	LumA	1	0		2	0	2.3	gpl96	0	5908	0	5908			GSM178027		Desmedt-June07	ACES
2195	0	51	Basal	0	1		2	0	1.8	gpl96	1	2195	1	2195			GSM178028		Desmedt-June07	ACES
5860	0	42	LumA	1	0		2	0	2	gpl96	0	5860	0	5860			GSM178029		Desmedt-June07	ACES
2348	0	56	LumA	1	0		2	0	2.2	gpl96	1	2348	1	2348			GSM178030		Desmedt-June07	ACES
5779	0	56	LumB	1	0		2	0	2.5	gpl96	0	5779	0	5779			GSM178031		Desmedt-June07	ACES
5779	0	58	LumA	1	0		3	0	2.3	gpl96	0	5779	0	5779			GSM178032		Desmedt-June07	ACES
5723	0	58	LumA	1	0		2	0	2.2	gpl96	0	5723	0	5723			GSM178033		Desmedt-June07	ACES
5714	0	32	Basal	1	0		2	0	1.5	gpl96	0	5714	0	5714			GSM178034		Desmedt-June07	ACES
5653	0	50	Basal	1	0		3	0	1.9	gpl96	0	5653	0	5653			GSM178035		Desmedt-June07	ACES
125	1	49	LumA	0	1		3	0	1.3	gpl96	1	125	1	125			GSM178036		Desmedt-June07	ACES
5678	0	47	LumA	1	0		1	0	1.9	gpl96	0	5678	0	5678			GSM178037		Desmedt-June07	ACES
1741	1	56	LumB	1	0		2	0	2.2	gpl96	1	1741	1	1741			GSM178038		Desmedt-June07	ACES
865	1	55	LumA	1	0		1	0	1	gpl96	1	865	1	3614			GSM178039		Desmedt-June07	ACES
5601	0	48	LumA	1	0		2	0	1.8	gpl96	0	5601	0	5601			GSM178040		Desmedt-June07	ACES
5767	0	56	LumA	1	0		2	0	0.9	gpl96	0	5767	0	5767			GSM178041		Desmedt-June07	ACES
5683	0	51	LumA	1	0		2	0	2	gpl96	0	5683	0	5683			GSM178042		Desmedt-June07	ACES
5530	0	44	LumA	1	0		3	0	1.2	gpl96	0	5530	0	5530			GSM178043		Desmedt-June07	ACES
232	1	46	LumA	0	0		2	0	1.2	gpl96	1	232	0	5550			GSM178044		Desmedt-June07	ACES
6351	0	36	LumA	1	0		1	0	1.2	gpl96	0	6351	0	6351			GSM178045		Desmedt-June07	ACES
722	1	44	LumB	1	0		2	0	1.3	gpl96	1	722	0	6295			GSM178046		Desmedt-June07	ACES
6590	0	41	LumA	1	0		2	0	2.2	gpl96	1	6590	1	7184			GSM178047		Desmedt-June07	ACES
6280	0	60	LumB	1	0		2	0	3	gpl96	0	6280	0	6280			GSM178048		Desmedt-June07	ACES
3312	0	59	LumA	1	0		2	0	3	gpl96	1	3312	1	3312			GSM178049		Desmedt-June07	ACES
6003	0	48	Her2	0	1		3	0	2.7	gpl96	0	6003	0	6003			GSM178050		Desmedt-June07	ACES
966	1	53	LumA	1	0		2	0	3	gpl96	1	966	1	2972			GSM178051		Desmedt-June07	ACES
6232	0	43	Her2	0	1		3	0	4	gpl96	0	6232	0	6232			GSM178052		Desmedt-June07	ACES
1857	0	33	LumB	1	0		2	0	1.5	gpl96	1	1857	0	9107			GSM178053		Desmedt-June07	ACES
4352	0	42	LumA	1	0		1	0	2.6	gpl96	1	4352	1	4352			GSM178054		Desmedt-June07	ACES
3914	0	51	Basal	0	0		3	0	4	gpl96	0	3914	0	3914			GSM178055		Desmedt-June07	ACES
5180	0	31	LumB	1	0		3	0	1.7	gpl96	0	5180	0	5180			GSM178056		Desmedt-June07	ACES
3854	0	60	LumB	1	0		3	0	3.2	gpl96	0	3854	0	3854			GSM178057		Desmedt-June07	ACES
5155	0	46	Her2	1	0		3	0	2	gpl96	0	5155	0	5155			GSM178058		Desmedt-June07	ACES
4744	0	59	Basal	0	0		3	0	2.1	gpl96	0	4744	0	4744			GSM178059		Desmedt-June07	ACES
793	1	24	Her2	1	0		1	0	3.2	gpl96	1	793	1	793			GSM178060		Desmedt-June07	ACES
1598	1	54	LumA	1	0		2	0	3	gpl96	1	1598	1	1598			GSM178061		Desmedt-June07	ACES
5037	0	55	Normal	1	0		2	0	0.8	gpl96	0	5037	0	5037			GSM178062		Desmedt-June07	ACES
4873	0	41	Her2	0	1		3	0	2.1	gpl96	0	4873	0	4873			GSM178063		Desmedt-June07	ACES
4555	0	42	LumB	1	0		3	0	2.5	gpl96	0	4555	0	4555			GSM178064		Desmedt-June07	ACES
4487	0	47	Her2	0	1		3	0	2.5	gpl96	0	4487	0	4487			GSM178065		Desmedt-June07	ACES
4296	0	53	Her2	0	1		3	0	2.2	gpl96	0	4296	0	4296			GSM178066		Desmedt-June07	ACES
4865	0	50	LumA	1	0		2	0	2.4	gpl96	0	4865	0	4865			GSM178067		Desmedt-June07	ACES
4178	0	44	LumB	1	0		3	0	2.2	gpl96	0	4178	0	4178			GSM178068		Desmedt-June07	ACES
2673	0	48	LumB	0	0		1	0	1.5	gpl96	1	2673	1	4618			GSM178069		Desmedt-June07	ACES
2540	0	49	LumA	1	0		2	0	3	gpl96	1	2540	0	4052			GSM178070		Desmedt-June07	ACES
1432	1	43	LumA	1	0		2	0	2.5	gpl96	1	1432	0	3781			GSM178071		Desmedt-June07	ACES
3491	0	45	LumA	1	0		1	0	2	gpl96	0	3491	0	3491			GSM178072		Desmedt-June07	ACES
2560	0	53	Her2	0	1		3	0	1.4	gpl96	0	2560	0	2560			GSM178073		Desmedt-June07	ACES
2454	0	40	LumB	1	0		3	0	4.2	gpl96	1	2454	1	2454			GSM178074		Desmedt-June07	ACES
2879	0	48	Basal	0	0		3	0	3.2	gpl96	0	2879	0	2879			GSM178075		Desmedt-June07	ACES
5137	0	56	LumA	1	0		2	0	1.5	gpl96	0	5137	0	5137			GSM178076		Desmedt-June07	ACES
5673	0	39	Basal	0	0		3	0	2.2	gpl96	0	5673	0	5673			GSM178078		Desmedt-June07	ACES
403	1	46	Basal	0	0		3	0	3.2	gpl96	1	403	1	403			GSM178079		Desmedt-June07	ACES
2225	0	47	LumB	1	0		1	0	2.5	gpl96	0	2225	0	2225			GSM178080		Desmedt-June07	ACES
2721	0	43	Normal	1	0		2	0	1.2	gpl96	0	2721	0	2721			GSM178081		Desmedt-June07	ACES
1344	1	39	Basal	0	0		3	0	2.5	gpl96	1	1344	0	1781			GSM178082		Desmedt-June07	ACES
2999	0	75.65	Normal	1	0	0	3	10	22	Illumina_Human_WG-v3			0		0	2999	MB-0000	HT/RT	METABRIC	METABRIC
1484	1	43.19	LumA	1	0	1	3	0	10	Illumina_Human_WG-v3			0		0	1484	MB-0002	HT/RT	METABRIC	METABRIC
3053	0	48.87	LumB	1	0	1	2	1	15	Illumina_Human_WG-v3			0		0	3053	MB-0005	CT/HT	METABRIC	METABRIC
1721	1	47.68	LumB	1	0	1	2	3	25	Illumina_Human_WG-v3			0		0	1721	MB-0006	CT/HT/RT	METABRIC	METABRIC
1241	1	76.97	LumB	1	0	1	3	8	40	Illumina_Human_WG-v3			1		1	1241	MB-0008	CT/HT/RT	METABRIC	METABRIC
234	1	78.77	LumB	1	0	1	3	0	31	Illumina_Human_WG-v3			1		1	234	MB-0010	HT/RT	METABRIC	METABRIC
2947	0	56.45	LumB	1	0	1	2	1	10	Illumina_Human_WG-v3			0		0	2947	MB-0014	CT/HT/RT	METABRIC	METABRIC
672	1	70	Normal	0	0	0	3	7	65	Illumina_Human_WG-v3			1		1	672	MB-0020	CT/RT	METABRIC	METABRIC
2734	0	89.08	LumB	1	0	0	2	1	29	Illumina_Human_WG-v3			0		1	2734	MB-0022	HT/RT	METABRIC	METABRIC
2083	0	76.24	LumB	1	0	1	3	11	34	Illumina_Human_WG-v3			0		0	2083	MB-0025	HT/RT	METABRIC	METABRIC
1097	1	86.41	LumB	1	0	0	3	1	16	Illumina_Human_WG-v3			1		1	1097	MB-0028	HT/RT	METABRIC	METABRIC
1088	1	84.22	Her2	1	0	0	2	0	28	Illumina_Human_WG-v3			1		1	1088	MB-0035	NONE	METABRIC	METABRIC
2314	0	85.49	LumA	1	0	1	2	0	22	Illumina_Human_WG-v3			0		0	2314	MB-0036	HT/RT	METABRIC	METABRIC
2258	0	70.91	LumB	1	0	1	1	0	21	Illumina_Human_WG-v3			0		0	2258	MB-0039	HT/RT	METABRIC	METABRIC
2361	0	45.27	Basal	0	0	1	3	3	19	Illumina_Human_WG-v3			0		0	2361	MB-0045	CT/RT	METABRIC	METABRIC
424	1	83.02	LumA	1	1	1	3	24	36	Illumina_Human_WG-v3			0		1	424	MB-0046	HT/RT	METABRIC	METABRIC
1594	1	51.46	Her2	1	1	1	2	1	25	Illumina_Human_WG-v3			0		0	1594	MB-0048	CT/HT/RT	METABRIC	METABRIC
1784	1	44.64	Normal	1	0	1	2	3	33	Illumina_Human_WG-v3			0		0	1784	MB-0050	CT/HT/RT	METABRIC	METABRIC
2005	0	70.02	LumB	1	0	0	2	0	23	Illumina_Human_WG-v3			0		0	2005	MB-0053	HT/RT	METABRIC	METABRIC
2310	0	66.91	LumB	1	0	1	3	0	36	Illumina_Human_WG-v3			0		0	2310	MB-0054	HT/RT	METABRIC	METABRIC
1900	0	62.62	LumB	1	0	1	2	0	29	Illumina_Human_WG-v3			0		0	1900	MB-0056	HT	METABRIC	METABRIC
1718	1	75.58	LumA	1	0	1	3	0	17	Illumina_Human_WG-v3			0		0	1718	MB-0059	HT/RT	METABRIC	METABRIC
1846	0	45.43	LumB	1	0	1	3	0	23	Illumina_Human_WG-v3			0		0	1846	MB-0060	CT/HT/RT	METABRIC	METABRIC
2482	0	52.14	Basal	0	0	0	3	0	17	Illumina_Human_WG-v3			0		0	2482	MB-0062	CT/RT	METABRIC	METABRIC
1420	1	69.13	LumB	1	0	1	2	0	18	Illumina_Human_WG-v3			0		0	1420	MB-0064	HT	METABRIC	METABRIC
1543	1	61.49	LumB	1	0	1	2	1	16	Illumina_Human_WG-v3			0		0	1543	MB-0066	HT/RT	METABRIC	METABRIC
2673	0	51.01	LumA	1	0	1	1	1	12	Illumina_Human_WG-v3			0		0	2673	MB-0068	HT/RT	METABRIC	METABRIC
1583	1	68.42	LumB	1	0	0	2	2	50	Illumina_Human_WG-v3			0		0	1583	MB-0071	HT/RT	METABRIC	METABRIC
855	1	50.42	Her2	0	0	0	3	4	40	Illumina_Human_WG-v3			1		1	855	MB-0079	CT/RT	METABRIC	METABRIC
2149	0	49.61	LumB	1	0	1	2	0	24	Illumina_Human_WG-v3			0		0	2149	MB-0081	HT/RT	METABRIC	METABRIC
2484	0	64.85	LumB	1	0	1	2	0	13	Illumina_Human_WG-v3			1		1	2484	MB-0083	HT/RT	METABRIC	METABRIC
2063	0	43.55	LumB	1	0	1	3	1	14	Illumina_Human_WG-v3			0		0	2063	MB-0093	HT/RT	METABRIC	METABRIC
1493	1	80.5	LumB	1	0	1	2	1	55	Illumina_Human_WG-v3			0		1	1493	MB-0095	HT/RT	METABRIC	METABRIC
2611	0	78.19	LumA	1	0	1	3	3	30	Illumina_Human_WG-v3			0		0	2611	MB-0097	HT/RT	METABRIC	METABRIC
1844	0	51.58	LumB	1	0	1	2	0	21	Illumina_Human_WG-v3			0		0	1844	MB-0099	CT/HT/RT	METABRIC	METABRIC
242	1	68.68	Basal	0	0	0	3	0	39	Illumina_Human_WG-v3			1		1	242	MB-0100	CT/RT	METABRIC	METABRIC
2713	0	46.89	Normal	1	0	1	2	0	34	Illumina_Human_WG-v3			0		0	2713	MB-0101	HT/RT	METABRIC	METABRIC
1333	1	51.38	LumB	1	0	1	2	16	40	Illumina_Human_WG-v3			0		0	1333	MB-0102	CT/HT/RT	METABRIC	METABRIC
1481	1	49.87	LumA	1	0	1	1	5	70	Illumina_Human_WG-v3			0		0	1481	MB-0106	CT/HT/RT	METABRIC	METABRIC
1866	0	65.59	LumB	1	0	1	3	0	18	Illumina_Human_WG-v3			0		0	1866	MB-0107	HT	METABRIC	METABRIC
1281	1	43.15	LumB	1	0	0	3	0	18	Illumina_Human_WG-v3			1		1	1281	MB-0108	CT/HT/RT	METABRIC	METABRIC
1433	1	82.53	Basal	1	0	1	3	0	45	Illumina_Human_WG-v3			0		0	1433	MB-0109	NONE	METABRIC	METABRIC
2554	0	45.73	Normal	0	0	0		0	70	Illumina_Human_WG-v3			0		0	2554	MB-0110	NONE	METABRIC	METABRIC
3148	0	54.23	LumA	1	0	1	1	0	27	Illumina_Human_WG-v3			0		0	3148	MB-0111	HT	METABRIC	METABRIC
1175	1	83.89	LumA	1	0	0	3	14	150	Illumina_Human_WG-v3			1		1	1175	MB-0112	HT/RT	METABRIC	METABRIC
1384	1	36.96	Her2	0	1	0	3	3	17	Illumina_Human_WG-v3			0		0	1384	MB-0113	CT/HT/RT	METABRIC	METABRIC
402	1	48.59	LumA	1	0	1	2	0	30	Illumina_Human_WG-v3			0		0	402	MB-0114	HT	METABRIC	METABRIC
2002	0	39.84	Basal	0	0	0	3	0	25	Illumina_Human_WG-v3			1		1	2002	MB-0115	CT/RT	METABRIC	METABRIC
2474	0	42.55	Normal	1	0	1	2	1	60	Illumina_Human_WG-v3			0		0	2474	MB-0116	CT/HT/RT	METABRIC	METABRIC
247	1	60.07	LumA	1	0	0	2	1	23	Illumina_Human_WG-v3			0		0	247	MB-0117	HT/RT	METABRIC	METABRIC
364	1	82.73	LumB	1	0	0	2	1	23	Illumina_Human_WG-v3			0		0	364	MB-0119	HT/RT	METABRIC	METABRIC
872	1	72.1	LumB	1	1	0	3	1	26	Illumina_Human_WG-v3			0		1	872	MB-0120	HT/RT	METABRIC	METABRIC
1694	1	78.73	LumA	1	0	0	2	6	30	Illumina_Human_WG-v3			0		0	1694	MB-0121	HT/RT	METABRIC	METABRIC
2569	0	58.95	LumA	1	0	1	1	1	20	Illumina_Human_WG-v3			0		0	2569	MB-0122	HT/RT	METABRIC	METABRIC
2527	0	76.89	LumB	1	0	1	3	0	25	Illumina_Human_WG-v3			0		0	2527	MB-0123	HT	METABRIC	METABRIC
2368	0	43.46	LumA	1	0	1	2	2	50	Illumina_Human_WG-v3			0		0	2368	MB-0124	CT/HT/RT	METABRIC	METABRIC
49	1	73.98	LumB	1	0	1	1	0	9	Illumina_Human_WG-v3			0		0	49	MB-0125	HT	METABRIC	METABRIC
1479	1	61.95	LumA	1	0	1	2	0	35	Illumina_Human_WG-v3			0		0	1479	MB-0126	HT/RT	METABRIC	METABRIC
1918	0	52.11	Normal	0	0	0	2	1	13	Illumina_Human_WG-v3			0		0	1918	MB-0127	CT/HT/RT	METABRIC	METABRIC
1882	0	57.4	Normal	1	0	1	2	0	14	Illumina_Human_WG-v3			0		0	1882	MB-0128	HT/RT	METABRIC	METABRIC
1157	1	63.53	Her2	0	1	0	3	4	24	Illumina_Human_WG-v3			0		1	1157	MB-0129	CT/RT	METABRIC	METABRIC
1870	0	56.75	LumA	1	1	0	1	0	17	Illumina_Human_WG-v3			0		0	1870	MB-0130	HT	METABRIC	METABRIC
1999	0	69.16	LumA	1	0	0	3	0	39	Illumina_Human_WG-v3			1		1	1999	MB-0131	CT/HT/RT	METABRIC	METABRIC
2612	0	58.89	LumA	1	0	0	1	1	80	Illumina_Human_WG-v3			0		0	2612	MB-0133	CT/HT/RT	METABRIC	METABRIC
388	1	73.11	LumB	1	0	0	3	3	22	Illumina_Human_WG-v3			1		1	388	MB-0134	HT/RT	METABRIC	METABRIC
2398	0	74.09	LumB	1	0	1	3	1	35	Illumina_Human_WG-v3			0		0	2398	MB-0135	HT/RT	METABRIC	METABRIC
2271	0	72.3	LumA	1	0	1	2	0	13	Illumina_Human_WG-v3			0		0	2271	MB-0136	HT	METABRIC	METABRIC
1405	1	51.33	LumA	1	0	1	2	0	18	Illumina_Human_WG-v3			0		0	1405	MB-0138	HT	METABRIC	METABRIC
2596	0	47.62	LumA	1	0	1	2	1	30	Illumina_Human_WG-v3			0		0	2596	MB-0139	HT/RT	METABRIC	METABRIC
169	1	74.07	LumB	1	0	0	2	1	27	Illumina_Human_WG-v3			0		0	169	MB-0140	HT/RT	METABRIC	METABRIC
372	1	57.99	LumA	1	0	1	2	0	16	Illumina_Human_WG-v3			0		0	372	MB-0142	NONE	METABRIC	METABRIC
1630	1	85.39	LumA	1	0	0	3	2	22	Illumina_Human_WG-v3			0		1	1630	MB-0143	HT/RT	METABRIC	METABRIC
4562	0	79.73	LumB	1	0	1	3	6	26	Illumina_Human_WG-v3			1		1	4562	MB-0144	HT/RT	METABRIC	METABRIC
1841	0	62.4	LumA	1	0	1	2	0	20	Illumina_Human_WG-v3			0		0	1841	MB-0145	HT/RT	METABRIC	METABRIC
2580	0	81	LumB	1	0	0	3	2	22	Illumina_Human_WG-v3			0		0	2580	MB-0146	HT/RT	METABRIC	METABRIC
1553	1	79.28	LumA	1	0	1	2	9	38	Illumina_Human_WG-v3			1		1	1553	MB-0147	HT/RT	METABRIC	METABRIC
53	1	53.16	Her2	0	1	0	3	0	19	Illumina_Human_WG-v3			0		0	53	MB-0148	NONE	METABRIC	METABRIC
1551	1	77.13	Basal	0	0	0	3	0	39	Illumina_Human_WG-v3			0		1	1551	MB-0149	RT	METABRIC	METABRIC
2392	0	70.22	Basal	1	0	0	2	0	20	Illumina_Human_WG-v3			0		0	2392	MB-0150	HT	METABRIC	METABRIC
1477	1	67.7	LumB	1	0	1	3	6	50	Illumina_Human_WG-v3			1		1	1477	MB-0151	HT/RT	METABRIC	METABRIC
1860	0	63.77	Her2	0	1	0	3	0	12	Illumina_Human_WG-v3			0		0	1860	MB-0152	NONE	METABRIC	METABRIC
2567	0	67.12	Basal	0	0	0		0	28	Illumina_Human_WG-v3			0		0	2567	MB-0153	NONE	METABRIC	METABRIC
1884	0	62.46	LumA	1	0	0	2	0	12	Illumina_Human_WG-v3			0		0	1884	MB-0154	HT	METABRIC	METABRIC
1794	1	62.72	Normal	1	0	0	1	0	9	Illumina_Human_WG-v3			0		0	1794	MB-0155	HT/RT	METABRIC	METABRIC
59	1	60.85	Normal	1	0	0	1	0	2	Illumina_Human_WG-v3			0		0	59	MB-0156	NONE	METABRIC	METABRIC
453	1	71.5	Basal	0	0	0	3	0	30	Illumina_Human_WG-v3			0		0	453	MB-0157	RT	METABRIC	METABRIC
1729	1	53.78	Basal	0	0	0	3	0	22	Illumina_Human_WG-v3			0		0	1729	MB-0158	CT/HT	METABRIC	METABRIC
2259	0	51.04	Basal	0	1	0		0	23	Illumina_Human_WG-v3			0		0	2259	MB-0159	NONE	METABRIC	METABRIC
2384	0	36.66	Normal	0	0	1		0	23	Illumina_Human_WG-v3			0		0	2384	MB-0160	NONE	METABRIC	METABRIC
1673	1	57.56	LumA	1	0	1	2	1	14	Illumina_Human_WG-v3			0		0	1673	MB-0162	HT/RT	METABRIC	METABRIC
1141	1	84.73	Basal	0	0	0	3	1	27	Illumina_Human_WG-v3			0		1	1141	MB-0163	NONE	METABRIC	METABRIC
325	1	37.87	Basal	0	0	0	3	0	16	Illumina_Human_WG-v3			0		0	325	MB-0164	CT/RT	METABRIC	METABRIC
1428	1	53	LumA	1	1	0	3	22	52	Illumina_Human_WG-v3			0		0	1428	MB-0165	CT/HT/RT	METABRIC	METABRIC
2282	0	44.98	LumA	1	0	1	3	3	24	Illumina_Human_WG-v3			0		0	2282	MB-0166	CT/HT/RT	METABRIC	METABRIC
1293	1	76.4	LumB	1	0	1	3	2	38	Illumina_Human_WG-v3			1		1	1293	MB-0167	HT/RT	METABRIC	METABRIC
2283	0	60.26	Normal	1	0	0	3	0	17	Illumina_Human_WG-v3			0		0	2283	MB-0168	HT/RT	METABRIC	METABRIC
2215	0	79.28	Normal	1	0	1	2	0	39	Illumina_Human_WG-v3			0		0	2215	MB-0169	HT	METABRIC	METABRIC
2801	0	83.35	LumA	1	0	0	1	1	26	Illumina_Human_WG-v3			0		1	2801	MB-0170	HT/RT	METABRIC	METABRIC
163	1	64.57	Normal	1	0	0	3	0	27	Illumina_Human_WG-v3			0		0	163	MB-0171	HT/RT	METABRIC	METABRIC
1854	0	48.11	LumA	1	0	1	2	1	20	Illumina_Human_WG-v3			0		0	1854	MB-0172	CT/HT/RT	METABRIC	METABRIC
130	1	83.99	LumB	1	0	1	3	4	44	Illumina_Human_WG-v3			0		0	130	MB-0173	HT/RT	METABRIC	METABRIC
2363	0	59.18	Basal	0	0	0	3	0	24	Illumina_Human_WG-v3			0		0	2363	MB-0174	CT/RT	METABRIC	METABRIC
2171	0	69.51	LumA	1	0	0	1	0	20	Illumina_Human_WG-v3			0		0	2171	MB-0175	HT	METABRIC	METABRIC
2363	0	38.78	LumA	1	0	1	3	7	36	Illumina_Human_WG-v3			0		0	2363	MB-0176	CT/HT/RT	METABRIC	METABRIC
1368	1	85.94	LumA	1	0	1	2	2	44	Illumina_Human_WG-v3			0		1	1368	MB-0177	HT/RT	METABRIC	METABRIC
2755	0	74.63	LumB	1	0	1	3	0	21	Illumina_Human_WG-v3			0		0	2755	MB-0178	HT/RT	METABRIC	METABRIC
538	1	56.39	Basal	0	0	0	3	7	34	Illumina_Human_WG-v3			1		1	538	MB-0179	CT/RT	METABRIC	METABRIC
1870	0	51.69	LumA	1	0	1	2	0	18	Illumina_Human_WG-v3			0		0	1870	MB-0180	HT/RT	METABRIC	METABRIC
2215	0	68.45	LumA	1	0	1	2	1	21	Illumina_Human_WG-v3			0		0	2215	MB-0181	HT/RT	METABRIC	METABRIC
2297	0	68.41	LumA	1	0	1	2	0	25	Illumina_Human_WG-v3			0		0	2297	MB-0184	HT	METABRIC	METABRIC
1315	1	76.84	LumB	1	0	1	3	3	50	Illumina_Human_WG-v3			1		1	1315	MB-0185	HT/RT	METABRIC	METABRIC
939	1	82.65	Her2	0	0	0	2	2	45	Illumina_Human_WG-v3			1		1	939	MB-0188	CT/RT	METABRIC	METABRIC
272	1	57.79	Normal	1	0	0	3	6	48	Illumina_Human_WG-v3			1		1	272	MB-0189	CT/HT/RT	METABRIC	METABRIC
459	1	81.02	Basal	0	0	0	3	0	25	Illumina_Human_WG-v3			1		1	459	MB-0191	RT	METABRIC	METABRIC
1877	0	62.55	Normal	1	0	0	1	0	13	Illumina_Human_WG-v3			0		0	1877	MB-0192	HT/RT	METABRIC	METABRIC
283	1	51.54	LumB	1	0	1	3	7	19	Illumina_Human_WG-v3			0		0	283	MB-0193	NONE	METABRIC	METABRIC
2107	0	56.45	LumA	1	0	1	2	6	21	Illumina_Human_WG-v3			0		0	2107	MB-0194	CT/HT/RT	METABRIC	METABRIC
2019	0	75.18	LumB	1	0	0	3	21	28	Illumina_Human_WG-v3			0		0	2019	MB-0195	HT/RT	METABRIC	METABRIC
2184	0	46.75	Basal	1	0	1		0	30	Illumina_Human_WG-v3			0		0	2184	MB-0196	NONE	METABRIC	METABRIC
2018	0	50.48	LumB	1	0	1	3	2	24	Illumina_Human_WG-v3			0		0	2018	MB-0197	CT/HT/RT	METABRIC	METABRIC
2283	0	43.37	LumB	1	0	1	3	4	18	Illumina_Human_WG-v3			0		0	2283	MB-0198	CT/HT/RT	METABRIC	METABRIC
2191	0	57.56	LumA	1	0	1	3	1	19	Illumina_Human_WG-v3			0		0	2191	MB-0199	HT/RT	METABRIC	METABRIC
2330	0	69.86	Basal	0	0	0	3	0	38	Illumina_Human_WG-v3			0		0	2330	MB-0200	RT	METABRIC	METABRIC
2344	0	49.5	Basal	0	1	0	3	0	20	Illumina_Human_WG-v3			0		0	2344	MB-0201	CT/RT	METABRIC	METABRIC
2073	0	46	LumA	1	0	1	3	1	30	Illumina_Human_WG-v3			0		0	2073	MB-0202	CT/HT/RT	METABRIC	METABRIC
1763	1	86.24	LumA	1	0	1	3	1	25	Illumina_Human_WG-v3			0		1	1763	MB-0203	CT/HT/RT	METABRIC	METABRIC
729	1	79.38	LumA	1	0	0	1	0	10	Illumina_Human_WG-v3			1		1	729	MB-0204	HT/RT	METABRIC	METABRIC
1919	0	53.56	Normal	1	0	0	2	0	26	Illumina_Human_WG-v3			0		0	1919	MB-0205	HT/RT	METABRIC	METABRIC
1585	1	55.02	Basal	0	0	0	3	2	35	Illumina_Human_WG-v3			0		0	1585	MB-0206	CT/RT	METABRIC	METABRIC
3359	0	48.13	LumA	1	0	1	2	2	28	Illumina_Human_WG-v3			0		0	3359	MB-0207	HT	METABRIC	METABRIC
1995	0	67.17	Normal	1	0	0	2	0	3	Illumina_Human_WG-v3			0		0	1995	MB-0209	HT	METABRIC	METABRIC
1881	0	63.14	Basal	0	0	0	2	16	5	Illumina_Human_WG-v3			0		0	1881	MB-0210	HT/RT	METABRIC	METABRIC
1299	1	42.95	Basal	0	0	0	3	13	40	Illumina_Human_WG-v3			1		1	1299	MB-0211	NONE	METABRIC	METABRIC
1927	0	41.41	Basal	0	0	0	3	0	27	Illumina_Human_WG-v3			0		0	1927	MB-0214	CT/RT	METABRIC	METABRIC
1841	0	75.63	LumB	1	0	1	2	0	40	Illumina_Human_WG-v3			0		0	1841	MB-0215	HT/RT	METABRIC	METABRIC
2179	0	43.39	LumB	1	0	1	3	2	20	Illumina_Human_WG-v3			0		0	2179	MB-0218	CT/HT/RT	METABRIC	METABRIC
1195	1	37.24	Normal	0	0	0	3	6	20	Illumina_Human_WG-v3			1		1	1195	MB-0220	CT	METABRIC	METABRIC
606	1	77.72	Her2	0	0	0	3	7	20	Illumina_Human_WG-v3			1		1	606	MB-0221	NONE	METABRIC	METABRIC
3128	0	50.31	Normal	1	0	1		0	20	Illumina_Human_WG-v3			0		0	3128	MB-0222	CT/HT/RT	METABRIC	METABRIC
2440	0	50.45	LumA	1	0	0	3	12	20	Illumina_Human_WG-v3			1		1	2440	MB-0223	CT/HT/RT	METABRIC	METABRIC
1008	1	44.01	LumA	1	0	1	3	0	25	Illumina_Human_WG-v3			0		0	1008	MB-0224	HT	METABRIC	METABRIC
4398	0	59.15	LumB	1	1	0	2	0	19	Illumina_Human_WG-v3			0		0	4398	MB-0225	HT	METABRIC	METABRIC
1361	1	58.21	LumA	1	0	1	1	1	20	Illumina_Human_WG-v3			0		0	1361	MB-0226	HT/RT	METABRIC	METABRIC
2102	0	52.95	LumA	1	0	1	2	0	24	Illumina_Human_WG-v3			0		0	2102	MB-0227	HT	METABRIC	METABRIC
325	1	63.35	Normal	1	0	1	1	1	17	Illumina_Human_WG-v3			1		1	325	MB-0228	NONE	METABRIC	METABRIC
1958	0	45.5	LumA	1	0	1	2	0	19	Illumina_Human_WG-v3			0		0	1958	MB-0229	HT/RT	METABRIC	METABRIC
2653	0	41.98	Her2	0	1	0		0	35	Illumina_Human_WG-v3			0		0	2653	MB-0230	NONE	METABRIC	METABRIC
1366	1	71.57	LumA	1	0	0		0	30	Illumina_Human_WG-v3			0		0	1366	MB-0231	NONE	METABRIC	METABRIC
1324	1	44.73	LumA	1	0	1	2	0	14	Illumina_Human_WG-v3			0		0	1324	MB-0232	NONE	METABRIC	METABRIC
2173	0	77.77	LumA	1	0	1	2	0	17	Illumina_Human_WG-v3			1		1	2173	MB-0233	HT	METABRIC	METABRIC
2827	0	56.27	LumB	1	0	1		0	26	Illumina_Human_WG-v3			0		1	2827	MB-0234	HT/RT	METABRIC	METABRIC
4277	0	52.55	LumA	1	0	1	2	1	20	Illumina_Human_WG-v3			1		1	4277	MB-0235	CT/HT/RT	METABRIC	METABRIC
3861	0	43.63	LumA	1	1	1	3	0	27	Illumina_Human_WG-v3			0		0	3861	MB-0236	CT/HT/RT	METABRIC	METABRIC
2083	0	52.19	Basal	0	0	0	3	4	35	Illumina_Human_WG-v3			0		0	2083	MB-0238	CT/RT	METABRIC	METABRIC
2567	0	77.85	LumA	1	0	1	1	0	46	Illumina_Human_WG-v3			0		1	2567	MB-0239	HT/RT	METABRIC	METABRIC
2194	0	55.09	Basal	1	0	0	3	0	29	Illumina_Human_WG-v3			1		1	2194	MB-0241	NONE	METABRIC	METABRIC
2198	0	51.25	LumB	1	0	1	2	0	18	Illumina_Human_WG-v3			0		0	2198	MB-0242	HT	METABRIC	METABRIC
4028	0	53.72	LumB	1	0	1	2	1	22	Illumina_Human_WG-v3			0		0	4028	MB-0243	CT/HT/RT	METABRIC	METABRIC
2302	0	67.83	Normal	1	0	1	1	0	11	Illumina_Human_WG-v3			0		0	2302	MB-0244	HT	METABRIC	METABRIC
3259	0	54.76	LumA	1	0	0		0	14	Illumina_Human_WG-v3			0		0	3259	MB-0245	HT	METABRIC	METABRIC
2319	0	66.75	LumA	1	0	1	2	1	15	Illumina_Human_WG-v3			0		0	2319	MB-0247	HT/RT	METABRIC	METABRIC
2130	0	45.76	LumA	1	0	1	3	0	21	Illumina_Human_WG-v3			0		0	2130	MB-0248	CT/HT/RT	METABRIC	METABRIC
3628	0	53.45	Her2	0	0	0	3	0	11	Illumina_Human_WG-v3			0		0	3628	MB-0249	RT	METABRIC	METABRIC
2965	0	69.19	Normal	1	0	1	2	0	12	Illumina_Human_WG-v3			0		0	2965	MB-0253	HT	METABRIC	METABRIC
3948	0	53.1	LumA	1	0	1	1	0	17	Illumina_Human_WG-v3			0		0	3948	MB-0256	HT	METABRIC	METABRIC
2752	0	57.61	LumA	1	0	0	2	0	25	Illumina_Human_WG-v3			1		1	2752	MB-0257	CT/HT/RT	METABRIC	METABRIC
1966	0	62.7	LumA	1	0	1	3	0	11	Illumina_Human_WG-v3			0		0	1966	MB-0258	HT/RT	METABRIC	METABRIC
3821	0	78.26	LumA	1	0	1		0	12	Illumina_Human_WG-v3			0		0	3821	MB-0260	HT/RT	METABRIC	METABRIC
2707	0	63.93	LumB	1	0	1	1	6	26	Illumina_Human_WG-v3			1		1	2707	MB-0261	HT/RT	METABRIC	METABRIC
3511	0	55.44	Her2	1	0	0	3	0	26	Illumina_Human_WG-v3			0		0	3511	MB-0262	HT	METABRIC	METABRIC
2476	0	76.49	LumA	1	0	1		0	27	Illumina_Human_WG-v3			0		0	2476	MB-0263	HT	METABRIC	METABRIC
1293	1	83.93	Her2	1	0	0	3	1	31	Illumina_Human_WG-v3			1		1	1293	MB-0264	NONE	METABRIC	METABRIC
1701	1	46.44	Basal	0	0	0	2	1	21	Illumina_Human_WG-v3			0		0	1701	MB-0265	HT/RT	METABRIC	METABRIC
2720	0	84.88	LumA	1	0	1		0	30	Illumina_Human_WG-v3			0		1	2720	MB-0266	HT/RT	METABRIC	METABRIC
855	1	66.54	LumB	1	0	1	3	0	19	Illumina_Human_WG-v3			1		1	855	MB-0268	NONE	METABRIC	METABRIC
1441	1	45.39	Basal	0	0	0	3	2	26	Illumina_Human_WG-v3			0		0	1441	MB-0269	CT/RT	METABRIC	METABRIC
8220	0	29.98	LumB	1	0	1	3	0	14	Illumina_Human_WG-v3			0		0	8220	MB-0270	NONE	METABRIC	METABRIC
3660	0	55.36	LumB	1	0	0	3	8	28	Illumina_Human_WG-v3			1		1	3660	MB-0272	CT	METABRIC	METABRIC
3874	0	68.66	LumA	1	0	0	2	3	25	Illumina_Human_WG-v3			0		0	3874	MB-0273	HT/RT	METABRIC	METABRIC
2141	0	61.94	Normal	1	0	0	1	0	9	Illumina_Human_WG-v3			0		0	2141	MB-0275	HT/RT	METABRIC	METABRIC
175	1	34.3	Basal	0	0	0	3	3	53	Illumina_Human_WG-v3			1		1	175	MB-0278	CT	METABRIC	METABRIC
3807	0	69.52	Normal	1	0	1	1	0	21	Illumina_Human_WG-v3			0		0	3807	MB-0279	HT/RT	METABRIC	METABRIC
3406	0	47.64	Normal	1	0	1	2	0	21	Illumina_Human_WG-v3			0		0	3406	MB-0280	HT/RT	METABRIC	METABRIC
3819	0	51.81	Normal	1	0	1	3	8	18	Illumina_Human_WG-v3			0		0	3819	MB-0282	CT/HT/RT	METABRIC	METABRIC
661	1	60.3	LumB	1	0	0	3	26	33	Illumina_Human_WG-v3			1		1	661	MB-0283	NONE	METABRIC	METABRIC
101	1	48.07	Normal	1	0	1	2	14	28	Illumina_Human_WG-v3			0		0	101	MB-0285	NONE	METABRIC	METABRIC
1992	0	62.92	LumA	1	0	0	3	0	23	Illumina_Human_WG-v3			0		0	1992	MB-0286	NONE	METABRIC	METABRIC
2842	0	77.54	LumB	1	0	0	2	1	19	Illumina_Human_WG-v3			1		1	2842	MB-0287	NONE	METABRIC	METABRIC
1184	1	55.22	Normal	1	1	0	2	25	30	Illumina_Human_WG-v3			1		1	1184	MB-0288	CT/HT	METABRIC	METABRIC
2147	0	75.91	Basal	0	0	0	3	0	20	Illumina_Human_WG-v3			1		1	2147	MB-0289	HT/RT	METABRIC	METABRIC
2767	0	49.92	LumA	1	0	1	1	0	25	Illumina_Human_WG-v3			0		0	2767	MB-0290	NONE	METABRIC	METABRIC
1176	1	51.19	LumB	1	1	1	3	1	26	Illumina_Human_WG-v3			1		1	1176	MB-0291	CT/HT	METABRIC	METABRIC
1483	1	80.34	Her2	0	0	0	3	1	55	Illumina_Human_WG-v3			1		1	1483	MB-0292	NONE	METABRIC	METABRIC
1917	0	51.62	Normal	1	0	0	1	0	13	Illumina_Human_WG-v3			0		0	1917	MB-0293	HT	METABRIC	METABRIC
385	1	46.17	Normal	0	0	0	2	0	14	Illumina_Human_WG-v3			0		0	385	MB-0294	CT/HT/RT	METABRIC	METABRIC
3037	0	47.13	LumA	1	0	1	1	1	9	Illumina_Human_WG-v3			0		0	3037	MB-0295	HT	METABRIC	METABRIC
3684	0	68.83	Basal	0	0	0		0	25	Illumina_Human_WG-v3			0		0	3684	MB-0299	RT	METABRIC	METABRIC
1778	1	82.46	LumA	1	0	1	3	2	23	Illumina_Human_WG-v3			0		1	1778	MB-0301	HT/RT	METABRIC	METABRIC
2526	0	81.53	LumA	1	0	0	3	5	29	Illumina_Human_WG-v3			1		1	2526	MB-0302	HT/RT	METABRIC	METABRIC
1778	1	47.71	Basal	0	0	0	3	0	11	Illumina_Human_WG-v3			0		0	1778	MB-0303	HT	METABRIC	METABRIC
3346	0	84.85	LumB	1	0	1	3	1	14	Illumina_Human_WG-v3			1		1	3346	MB-0304	HT/RT	METABRIC	METABRIC
1905	0	60.62	Normal	1	0	1	3	6	35	Illumina_Human_WG-v3			1		1	1905	MB-0305	CT/HT	METABRIC	METABRIC
1289	1	82.53	LumA	1	0	1	3	2	35	Illumina_Human_WG-v3			1		1	1289	MB-0306	HT/RT	METABRIC	METABRIC
3520	0	41.63	LumA	1	1	0	3	6	10	Illumina_Human_WG-v3			0		0	3520	MB-0307	CT/HT/RT	METABRIC	METABRIC
1885	0	51.21	LumA	1	0	0	1	0	19	Illumina_Human_WG-v3			0		0	1885	MB-0308	NONE	METABRIC	METABRIC
1270	1	89.43	LumA	1	0	1	1	1	21	Illumina_Human_WG-v3			0		1	1270	MB-0309	HT	METABRIC	METABRIC
1918	0	67.38	LumA	1	0	1	2	1	16	Illumina_Human_WG-v3			0		0	1918	MB-0310	HT/RT	METABRIC	METABRIC
2125	0	77.94	LumB	1	0	0	1	0	47	Illumina_Human_WG-v3			0		0	2125	MB-0311	HT	METABRIC	METABRIC
3576	0	70.49	LumB	1	0	1	2	0	33	Illumina_Human_WG-v3			0		0	3576	MB-0312	HT	METABRIC	METABRIC
3325	0	55.52	LumB	1	0	1	3	1	23	Illumina_Human_WG-v3			0		0	3325	MB-0313	HT	METABRIC	METABRIC
133	1	73.48	Her2	0	1	0	3	5	50	Illumina_Human_WG-v3			1		1	133	MB-0314	NONE	METABRIC	METABRIC
3625	0	56.32	LumA	1	0	0	2	3	50	Illumina_Human_WG-v3			0		0	3625	MB-0315	CT/HT/RT	METABRIC	METABRIC
1828	0	50.82	Basal	0	0	0	3	0	30	Illumina_Human_WG-v3			0		0	1828	MB-0316	RT	METABRIC	METABRIC
4550	0	76.68	LumA	1	0	1	3	0	39	Illumina_Human_WG-v3			1		1	4550	MB-0317	NONE	METABRIC	METABRIC
1918	0	58.01	Normal	0	0	0		0	18	Illumina_Human_WG-v3			0		0	1918	MB-0318	NONE	METABRIC	METABRIC
1221	1	92.14	LumB	1	0	0	2	10	32	Illumina_Human_WG-v3			1		1	1221	MB-0319	HT/RT	METABRIC	METABRIC
1968	0	50.98	LumA	1	0	1	1	0	17	Illumina_Human_WG-v3			0		0	1968	MB-0320	HT/RT	METABRIC	METABRIC
1922	0	46.86	LumA	1	0	1	3	2	30	Illumina_Human_WG-v3			0		0	1922	MB-0321	CT/HT	METABRIC	METABRIC
1516	1	86.28	LumA	1	0	0	2	2	25	Illumina_Human_WG-v3			1		1	1516	MB-0322	HT/RT	METABRIC	METABRIC
3198	0	47.64	LumA	1	0	1	3	6	32	Illumina_Human_WG-v3			0		0	3198	MB-0324	CT/HT/RT	METABRIC	METABRIC
2037	0	79.34	LumB	1	0	1	3	0	45	Illumina_Human_WG-v3			0		0	2037	MB-0325	HT/RT	METABRIC	METABRIC
3598	0	51.45	Normal	1	0	0	2	1	12	Illumina_Human_WG-v3			0		0	3598	MB-0326	CT/HT/RT	METABRIC	METABRIC
1772	1	66.73	LumA	1	0	1	2	0	25	Illumina_Human_WG-v3			0		0	1772	MB-0327	HT/RT	METABRIC	METABRIC
3687	0	69.62	LumB	1	0	1	3	2	34	Illumina_Human_WG-v3			0		0	3687	MB-0328	HT/RT	METABRIC	METABRIC
1048	1	76.84	LumA	1	1	0	3	3	30	Illumina_Human_WG-v3			0		0	1048	MB-0329	HT	METABRIC	METABRIC
2042	0	61.53	Basal	1	1	0	3	8	29	Illumina_Human_WG-v3			1		1	2042	MB-0330	CT/HT/RT	METABRIC	METABRIC
797	1	62.81	Basal	0	0	0		0		Illumina_Human_WG-v3			1		1	797	MB-0333	CT	METABRIC	METABRIC
3602	0	47.71	LumB	1	0	1	3	0	25	Illumina_Human_WG-v3			0		0	3602	MB-0335	CT/HT	METABRIC	METABRIC
1828	0	74.76	LumB	1	0	1	3	1	22	Illumina_Human_WG-v3			0		0	1828	MB-0336	HT/RT	METABRIC	METABRIC
800	1	90.43	LumB	1	0	1	2	0	24	Illumina_Human_WG-v3			1		1	800	MB-0339	NONE	METABRIC	METABRIC
2925	0	79.97	Basal	0	0	0	3	3	16	Illumina_Human_WG-v3			0		0	2925	MB-0340	HT/RT	METABRIC	METABRIC
1848	0	67.01	LumA	1	0	1	2	3	26	Illumina_Human_WG-v3			0		0	1848	MB-0341	CT/HT/RT	METABRIC	METABRIC
3760	0	54.96	Normal	1	0	1	2	0	29	Illumina_Human_WG-v3			1		1	3760	MB-0342	NONE	METABRIC	METABRIC
2734	0	70.51	Normal	1	0	1	2	3	30	Illumina_Human_WG-v3			1		1	2734	MB-0343	HT	METABRIC	METABRIC
3317	0	59.75	Normal	1	0	1	2	2	29	Illumina_Human_WG-v3			0		0	3317	MB-0344	HT/RT	METABRIC	METABRIC
202	1	37.3	LumA	1	0	1	2	1	28	Illumina_Human_WG-v3			0		0	202	MB-0345	CT/HT	METABRIC	METABRIC
613	1	32.61	Her2	0	1	0	3	5	16	Illumina_Human_WG-v3			1		1	613	MB-0346	CT	METABRIC	METABRIC
6167	0	52.24	Basal	1	0	0	3	0	40	Illumina_Human_WG-v3			1		1	6167	MB-0347	CT/HT/RT	METABRIC	METABRIC
2338	0	81.88	LumA	1	0	1	1	0	22	Illumina_Human_WG-v3			0		0	2338	MB-0348	HT/RT	METABRIC	METABRIC
1848	0	72.26	LumB	1	0	0	3	1	30	Illumina_Human_WG-v3			0		0	1848	MB-0349	HT	METABRIC	METABRIC
1382	1	49.05	Basal	0	0	0	3		80	Illumina_Human_WG-v3			1		1	1382	MB-0350	NONE	METABRIC	METABRIC
5860	0	69.53	LumB	1	0	0				Illumina_Human_WG-v3			1		1	5860	MB-0351	NONE	METABRIC	METABRIC
1656	1	61.32	Her2	0	0	0	3	0	13	Illumina_Human_WG-v3			1		1	1656	MB-0352	CT/HT/RT	METABRIC	METABRIC
1255	1	86.26	LumA	1	0	0	2	6	40	Illumina_Human_WG-v3			1		1	1255	MB-0353	HT/RT	METABRIC	METABRIC
348	1	73.01	Basal	0	0	0	3	3	17	Illumina_Human_WG-v3			1		1	348	MB-0354	CT	METABRIC	METABRIC
4896	0	76.22	LumA	1	0	1	2	0	65	Illumina_Human_WG-v3			1		1	4896	MB-0355	HT/RT	METABRIC	METABRIC
5359	0	58.16	LumA	1	0	1	2	0	16	Illumina_Human_WG-v3			0		0	5359	MB-0356	NONE	METABRIC	METABRIC
1524	1	57.87	LumA	1	0	1	3	2	26	Illumina_Human_WG-v3			0		0	1524	MB-0358	CT/HT/RT	METABRIC	METABRIC
179	1	44.21	LumA	1	0	1	2	3	22	Illumina_Human_WG-v3			0		0	179	MB-0359	RT	METABRIC	METABRIC
1256	1	83.58	LumB	1	0	1	1	2	50	Illumina_Human_WG-v3			0		0	1256	MB-0360	HT/RT	METABRIC	METABRIC
452	1	40.5	Her2	0	1	0	3	41	24	Illumina_Human_WG-v3			1		1	452	MB-0361	CT	METABRIC	METABRIC
1411	1	52.79	LumA	1	0	1	2	1	18	Illumina_Human_WG-v3			1		1	1411	MB-0362	CT/HT/RT	METABRIC	METABRIC
2697	0	73.24	LumB	1	0	0	2	7	67	Illumina_Human_WG-v3			1		1	2697	MB-0363	NONE	METABRIC	METABRIC
3385	0	48.67	LumA	1	0	0	2	6	50	Illumina_Human_WG-v3			0		0	3385	MB-0364	CT/HT/RT	METABRIC	METABRIC
2617	0	76.84	Her2	1	1	0	2	0	15	Illumina_Human_WG-v3			0		1	2617	MB-0365	HT/RT	METABRIC	METABRIC
1897	0	51.74	LumA	1	0	1	2	0	22	Illumina_Human_WG-v3			0		0	1897	MB-0366	HT	METABRIC	METABRIC
1930	0	70.98	Normal	1	0	0	2	0	9	Illumina_Human_WG-v3			0		0	1930	MB-0367	HT/RT	METABRIC	METABRIC
1857	0	74.79	LumB	1	0	1	3	10	31	Illumina_Human_WG-v3			1		1	1857	MB-0368	CT/HT/RT	METABRIC	METABRIC
1944	0	65.47	LumB	1	0	0	3	7	27	Illumina_Human_WG-v3			0		0	1944	MB-0369	CT/HT/RT	METABRIC	METABRIC
1854	0	64.01	LumB	1	0	0	3	16	47	Illumina_Human_WG-v3			0		0	1854	MB-0370	CT/HT/RT	METABRIC	METABRIC
1945	0	78.41	LumB	1	1	0	3	6	22	Illumina_Human_WG-v3			0		0	1945	MB-0371	HT/RT	METABRIC	METABRIC
1883	0	39.86	Basal	0	0	0	3	0	18	Illumina_Human_WG-v3			1		1	1883	MB-0372	CT/HT/RT	METABRIC	METABRIC
810	1	63.31	LumB	1	1	1	3	2	24	Illumina_Human_WG-v3			1		1	810	MB-0373	HT/RT	METABRIC	METABRIC
43	1	34.68	LumB	1	0	0	3	15	25	Illumina_Human_WG-v3			0		0	43	MB-0374	HT	METABRIC	METABRIC
1767	1	72.69	Normal	1	0	1	3	1	23	Illumina_Human_WG-v3			0		0	1767	MB-0375	RT	METABRIC	METABRIC
260	1	63.25	LumA	1	0	1	2	0	12	Illumina_Human_WG-v3			0		0	260	MB-0377	HT/RT	METABRIC	METABRIC
1584	1	57.15	Her2	0	1	0	3	2	28	Illumina_Human_WG-v3			0		0	1584	MB-0378	CT/RT	METABRIC	METABRIC
255	1	48.22	LumA	1	0	0	2	1	29	Illumina_Human_WG-v3			0		0	255	MB-0379	CT/HT/RT	METABRIC	METABRIC
857	1	83.9	LumB	1	0	1	3	1	25	Illumina_Human_WG-v3			0		1	857	MB-0380	HT/RT	METABRIC	METABRIC
2010	0	33.65	Her2	1	1	0	3	0	21	Illumina_Human_WG-v3			0		0	2010	MB-0381	CT/HT/RT	METABRIC	METABRIC
313	1	59.05	LumA	1	0	0	2	2	22	Illumina_Human_WG-v3			0		0	313	MB-0382	CT/HT/RT	METABRIC	METABRIC
2163	0	65.02	LumB	1	0	0	3	0	19	Illumina_Human_WG-v3			0		0	2163	MB-0383	HT	METABRIC	METABRIC
1688	1	74.58	LumB	1	0	1	3	13	43	Illumina_Human_WG-v3			1		1	1688	MB-0384	HT/RT	METABRIC	METABRIC
1093	1	66.58	LumB	1	0	0	3	11	31	Illumina_Human_WG-v3			1		1	1093	MB-0385	CT/HT/RT	METABRIC	METABRIC
2050	0	66.83	LumA	1	0	1	3	8	15	Illumina_Human_WG-v3			0		0	2050	MB-0386	HT/RT	METABRIC	METABRIC
1829	0	46.63	Normal	1	1	0	3	3	28	Illumina_Human_WG-v3			0		0	1829	MB-0388	CT/HT/RT	METABRIC	METABRIC
335	1	46.87	LumB	1	1	1	3	19	50	Illumina_Human_WG-v3			0		0	335	MB-0389	CT/HT/RT	METABRIC	METABRIC
2166	0	40.68	Basal	0	1	0	3	5	17	Illumina_Human_WG-v3			1		1	2166	MB-0390	CT/RT	METABRIC	METABRIC
2504	0	61.23	Her2	0	1	0	3	15	50	Illumina_Human_WG-v3			0		0	2504	MB-0391	CT/RT	METABRIC	METABRIC
989	1	56.28	Normal	1	0	1	3	2	30	Illumina_Human_WG-v3			1		1	989	MB-0392	CT/HT	METABRIC	METABRIC
625	1	68.74	Basal	1	0	1	3	16	53	Illumina_Human_WG-v3			1		1	625	MB-0393	CT/HT/RT	METABRIC	METABRIC
1927	0	56.48	LumA	1	0	1	2	0	20	Illumina_Human_WG-v3			0		0	1927	MB-0394	HT/RT	METABRIC	METABRIC
870	1	80.38	Her2	0	1	0	3	2	50	Illumina_Human_WG-v3			1		1	870	MB-0395	RT	METABRIC	METABRIC
1820	1	56.45	Basal	0	0	0	3	0	27	Illumina_Human_WG-v3			0		0	1820	MB-0396	CT/RT	METABRIC	METABRIC
1662	1	58.56	LumA	1	0	1	1	0	11	Illumina_Human_WG-v3			0		0	1662	MB-0397	HT/RT	METABRIC	METABRIC
1296	1	56.41	LumB	1	0	0	3	19	42	Illumina_Human_WG-v3			1		1	1296	MB-0398	HT/RT	METABRIC	METABRIC
2038	0	68.47	Her2	0	0	0	3	11	45	Illumina_Human_WG-v3			0		0	2038	MB-0399	CT/RT	METABRIC	METABRIC
674	1	55.28	Basal	0	0	0	3	0	16	Illumina_Human_WG-v3			1		1	674	MB-0400	CT	METABRIC	METABRIC
788	1	48.58	Basal	0	0	0	3	0	20	Illumina_Human_WG-v3			1		1	788	MB-0401	CT/RT	METABRIC	METABRIC
1840	0	73.06	Normal	1	0	1	1	0	11	Illumina_Human_WG-v3			0		0	1840	MB-0402	HT/RT	METABRIC	METABRIC
1905	0	60.71	LumA	1	0	1	3	1	15	Illumina_Human_WG-v3			0		0	1905	MB-0404	HT/RT	METABRIC	METABRIC
1772	1	72.85	LumB	1	0	1	2	0	16	Illumina_Human_WG-v3			0		1	1772	MB-0405	HT/RT	METABRIC	METABRIC
1652	1	69.32	LumB	1	0	0	3	17	180	Illumina_Human_WG-v3			0		0	1652	MB-0406	CT/HT/RT	METABRIC	METABRIC
2120	0	51.01	Normal	1	0	1	2	0	12	Illumina_Human_WG-v3			0		0	2120	MB-0407	CT/HT	METABRIC	METABRIC
2120	0	51.01	LumA	1	0	1	2	11	47	Illumina_Human_WG-v3			0		0	2120	MB-0408	CT/HT/RT	METABRIC	METABRIC
1890	0	57.41	LumA	1	0	1	2	0	20	Illumina_Human_WG-v3			0		0	1890	MB-0410	HT/RT	METABRIC	METABRIC
1809	1	54.6	LumA	1	0	0	2	1	18	Illumina_Human_WG-v3			0		0	1809	MB-0411	CT/HT/RT	METABRIC	METABRIC
1647	1	54.06	LumB	1	0	0	3	1	19	Illumina_Human_WG-v3			0		0	1647	MB-0412	HT/RT	METABRIC	METABRIC
2081	0	56.58	LumA	1	0	1	3	5	47	Illumina_Human_WG-v3			0		0	2081	MB-0413	CT/HT/RT	METABRIC	METABRIC
1876	0	72.16	Basal	0	0	0	3	0	21	Illumina_Human_WG-v3			0		0	1876	MB-0414	RT	METABRIC	METABRIC
188	1	54.22	Her2	1	0	1	2	1	40	Illumina_Human_WG-v3			1		1	188	MB-0417	HT/RT	METABRIC	METABRIC
1970	0	58.72	Her2	1	0	0	3	1	31	Illumina_Human_WG-v3			0		0	1970	MB-0418	HT/RT	METABRIC	METABRIC
511	1	77.92	LumA	1	0	1	2	3	21	Illumina_Human_WG-v3			0		0	511	MB-0419	HT/RT	METABRIC	METABRIC
1938	0	34.92	Basal	0	0	0	3	0	16	Illumina_Human_WG-v3			0		0	1938	MB-0420	CT/RT	METABRIC	METABRIC
1938	0	73.53	Her2	1	1	1	3	0	24	Illumina_Human_WG-v3			0		0	1938	MB-0421	HT	METABRIC	METABRIC
1014	1	66.72	LumA	1	0	1	2	7	16	Illumina_Human_WG-v3			0		1	1014	MB-0422	HT/RT	METABRIC	METABRIC
1940	0	71.1	LumA	1	0	1	2	0	35	Illumina_Human_WG-v3			0		0	1940	MB-0423	HT	METABRIC	METABRIC
295	1	44.02	Normal	0	0	0	3	22	60	Illumina_Human_WG-v3			1		1	295	MB-0424	CT/RT	METABRIC	METABRIC
732	1	83.17	LumA	1	0	1	2	6	22	Illumina_Human_WG-v3			0		1	732	MB-0425	HT/RT	METABRIC	METABRIC
2166	0	50.48	Normal	1	0	1	2	2	42	Illumina_Human_WG-v3			0		0	2166	MB-0426	CT/HT/RT	METABRIC	METABRIC
1647	1	81.89	LumA	1	0	0	2	15	21	Illumina_Human_WG-v3			0		0	1647	MB-0427	HT/RT	METABRIC	METABRIC
1678	1	85.21	LumA	1	0	0	3	4	20	Illumina_Human_WG-v3			0		0	1678	MB-0428	HT/RT	METABRIC	METABRIC
1910	0	78.86	LumB	1	0	1	3	4	40	Illumina_Human_WG-v3			0		0	1910	MB-0429	HT/RT	METABRIC	METABRIC
180	1	63.61	LumA	1	0	0	2	2	57	Illumina_Human_WG-v3			0		0	180	MB-0431	HT/RT	METABRIC	METABRIC
1655	1	60.07	Normal	0	0	0	1	0	14	Illumina_Human_WG-v3			0		0	1655	MB-0432	HT	METABRIC	METABRIC
2566	0	60.07	Normal	1	0	1		3	40	Illumina_Human_WG-v3			0		0	2566	MB-0433	HT/RT	METABRIC	METABRIC
1365	1	69.79	LumB	1	1	0	3	2	20	Illumina_Human_WG-v3			1		1	1365	MB-0434	CT/HT	METABRIC	METABRIC
1959	0	68.29	Basal	0	0	0	2	0	4	Illumina_Human_WG-v3			0		0	1959	MB-0435	HT	METABRIC	METABRIC
1885	0	88.29	Her2	0	0	0	3	0	13	Illumina_Human_WG-v3			0		1	1885	MB-0436	RT	METABRIC	METABRIC
1851	0	82.17	LumB	1	0	1	2	3	15	Illumina_Human_WG-v3			0		0	1851	MB-0437	HT/RT	METABRIC	METABRIC
2178	0	57.41	Her2	0	1	0	3	1	25	Illumina_Human_WG-v3			0		0	2178	MB-0438	CT/RT	METABRIC	METABRIC
2143	0	50.32	LumB	1	0	1	2	0	15	Illumina_Human_WG-v3			0		0	2143	MB-0439	HT	METABRIC	METABRIC
2037	0	56.73	LumB	1	0	0	3	1	26	Illumina_Human_WG-v3			0		0	2037	MB-0440	CT/HT/RT	METABRIC	METABRIC
1903	0	71.58	Normal	1	0	0	2	1	17	Illumina_Human_WG-v3			0		0	1903	MB-0442	HT	METABRIC	METABRIC
387	1	61.67	LumA	1	0	1	2	0	26	Illumina_Human_WG-v3			0		0	387	MB-0443	HT/RT	METABRIC	METABRIC
1664	1	49.87	LumB	1	0	1	2	18	33	Illumina_Human_WG-v3			1		1	1664	MB-0444	HT/RT	METABRIC	METABRIC
1678	1	40.07	LumA	1	0	1	2	1	23	Illumina_Human_WG-v3			0		0	1678	MB-0445	CT/HT/RT	METABRIC	METABRIC
1768	1	56.96	Basal	0	0	0	3	0	24	Illumina_Human_WG-v3			0		0	1768	MB-0446	CT	METABRIC	METABRIC
877	1	59.45	LumB	1	0	1	3	0	13	Illumina_Human_WG-v3			1		1	877	MB-0448	CT/HT/RT	METABRIC	METABRIC
2040	0	54.38	LumA	1	0	1	1	2	35	Illumina_Human_WG-v3			0		0	2040	MB-0449	CT/HT/RT	METABRIC	METABRIC
1502	1	63.2	LumA	1	0	0	1	0	16	Illumina_Human_WG-v3			0		0	1502	MB-0451	HT	METABRIC	METABRIC
1884	0	54.43	LumB	1	0	0	3	0	23	Illumina_Human_WG-v3			0		0	1884	MB-0452	HT/RT	METABRIC	METABRIC
1294	1	61.11	Her2	0	0	0	3	6	100	Illumina_Human_WG-v3			1		1	1294	MB-0453	CT/HT/RT	METABRIC	METABRIC
1405	1	90.02	LumA	1	0	1	2	0	20	Illumina_Human_WG-v3			0		1	1405	MB-0454	HT/RT	METABRIC	METABRIC
2006	0	56.84	LumB	1	0	1	2	0	18	Illumina_Human_WG-v3			0		0	2006	MB-0455	HT/RT	METABRIC	METABRIC
2006	0	49.28	Normal	1	0	1	2	2	50	Illumina_Human_WG-v3			0		0	2006	MB-0458	CT/HT/RT	METABRIC	METABRIC
1068	1	85.09	LumB	1	0	0	3	2	34	Illumina_Human_WG-v3			0		1	1068	MB-0459	HT/RT	METABRIC	METABRIC
1838	0	81.44	LumA	1	0	1	2	0	22	Illumina_Human_WG-v3			0		0	1838	MB-0460	HT/RT	METABRIC	METABRIC
1835	0	60.5	Her2	0	1	0	3	0	16	Illumina_Human_WG-v3			0		0	1835	MB-0462	HT/RT	METABRIC	METABRIC
1859	0	60.48	LumA	1	0	1	2	0	21	Illumina_Human_WG-v3			0		0	1859	MB-0463	HT/RT	METABRIC	METABRIC
1179	1	58.98	Basal	0	0	0	3	17	13	Illumina_Human_WG-v3			1		1	1179	MB-0464	CT/RT	METABRIC	METABRIC
858	1	87.18	LumB	1	1	0	3	2	26	Illumina_Human_WG-v3			1		1	858	MB-0465	HT	METABRIC	METABRIC
1340	1	33.97	LumA	1	0	0	2	4	70	Illumina_Human_WG-v3			0		0	1340	MB-0466	CT/HT/RT	METABRIC	METABRIC
1385	1	58.35	Her2	0	1	0	3	0	13	Illumina_Human_WG-v3			0		0	1385	MB-0467	CT	METABRIC	METABRIC
2021	0	60.95	LumA	1	0	0	3	4	26	Illumina_Human_WG-v3			0		0	2021	MB-0468	CT/HT/RT	METABRIC	METABRIC
2015	0	67.94	LumB	1	0	1	3	3	39	Illumina_Human_WG-v3			0		0	2015	MB-0469	CT/HT/RT	METABRIC	METABRIC
2036	0	61.78	Basal	0	0	0	1	0	15	Illumina_Human_WG-v3			0		0	2036	MB-0470	HT/RT	METABRIC	METABRIC
1967	0	76.49	LumA	1	0	1	2	0	17	Illumina_Human_WG-v3			0		0	1967	MB-0471	HT/RT	METABRIC	METABRIC
764	1	59.34	LumB	1	0	1		0	11	Illumina_Human_WG-v3			0		0	764	MB-0472	RT	METABRIC	METABRIC
1121	1	54.29	LumB	1	0	1	3	3	80	Illumina_Human_WG-v3			0		0	1121	MB-0474	CT/HT/RT	METABRIC	METABRIC
1527	1	54.15	LumA	1	0	1	3	0	20	Illumina_Human_WG-v3			0		0	1527	MB-0475	HT/RT	METABRIC	METABRIC
1440	1	54.62	Normal	1	0	0	3	0	25	Illumina_Human_WG-v3			0		0	1440	MB-0476	CT/RT	METABRIC	METABRIC
1561	1	74.02	LumA	1	0	1	2	3	23	Illumina_Human_WG-v3			0		0	1561	MB-0478	HT/RT	METABRIC	METABRIC
2354	0	33.83	Her2	0	1	0	3	0	22	Illumina_Human_WG-v3			0		0	2354	MB-0479	CT/HT/RT	METABRIC	METABRIC
1871	0	51.86	LumA	1	0	0	3	0	13	Illumina_Human_WG-v3			0		0	1871	MB-0480	HT/RT	METABRIC	METABRIC
1092	1	54.22	Basal	0	0	0	3	0	19	Illumina_Human_WG-v3			1		1	1092	MB-0481	CT/RT	METABRIC	METABRIC
746	1	39.53	Normal	0	1	0	3	1	16	Illumina_Human_WG-v3			1		1	746	MB-0482	CT/RT	METABRIC	METABRIC
2226	0	49.61	LumB	1	0	1	3	2	21	Illumina_Human_WG-v3			0		0	2226	MB-0483	CT/HT/RT	METABRIC	METABRIC
1883	0	38.72	Her2	1	1	1	3	3	22	Illumina_Human_WG-v3			0		0	1883	MB-0484	CT/HT/RT	METABRIC	METABRIC
1103	1	60.78	LumA	1	0	0	3	7	50	Illumina_Human_WG-v3			1		1	1103	MB-0485	CT/HT/RT	METABRIC	METABRIC
1651	1	57.57	LumA	1	0	1	3	0	32	Illumina_Human_WG-v3			0		0	1651	MB-0486	CT/HT/RT	METABRIC	METABRIC
1918	0	57.36	Normal	1	0	1	2	0	15	Illumina_Human_WG-v3			0		0	1918	MB-0487	RT	METABRIC	METABRIC
2267	0	50.64	Basal	1	0	1	1	0	25	Illumina_Human_WG-v3			0		0	2267	MB-0488	HT/RT	METABRIC	METABRIC
1955	0	41.46	Normal	0	0	0	3	0	10	Illumina_Human_WG-v3			0		0	1955	MB-0489	CT/HT	METABRIC	METABRIC
684	1	81.9	LumA	1	0	1	2	10	30	Illumina_Human_WG-v3			0		0	684	MB-0490	HT/RT	METABRIC	METABRIC
399	1	43.4	LumA	1	0	1	2	0	30	Illumina_Human_WG-v3			0		0	399	MB-0491	HT/RT	METABRIC	METABRIC
1169	1	85.21	LumB	1	0	1	3	0	28	Illumina_Human_WG-v3			0		0	1169	MB-0492	HT/RT	METABRIC	METABRIC
1099	1	77.22	Basal	0	0	0	3	21	40	Illumina_Human_WG-v3			1		1	1099	MB-0494	CT/RT	METABRIC	METABRIC
1883	0	63.19	Basal	0	0	0	3	7	19	Illumina_Human_WG-v3			1		1	1883	MB-0495	CT/HT/RT	METABRIC	METABRIC
475	1	60	Normal	1	0	1	1	4	26	Illumina_Human_WG-v3			0		0	475	MB-0496	CT/HT/RT	METABRIC	METABRIC
1847	0	57.27	LumA	1	0	1	2	0	29	Illumina_Human_WG-v3			0		0	1847	MB-0497	HT/RT	METABRIC	METABRIC
2225	0	50.15	Basal	0	0	0	2		4	Illumina_Human_WG-v3			0		0	2225	MB-0499	HT	METABRIC	METABRIC
253	1	36.56	Basal	0	0	0	3	0	22	Illumina_Human_WG-v3			0		0	253	MB-0500	CT/RT	METABRIC	METABRIC
1790	1	48.93	LumA	1	0	1	3	0	21	Illumina_Human_WG-v3			0		0	1790	MB-0501	CT/HT/RT	METABRIC	METABRIC
1871	0	56.41	Basal	0	0	0	3	5	30	Illumina_Human_WG-v3			0		0	1871	MB-0502	CT/HT/RT	METABRIC	METABRIC
499	1	60.77	LumA	1	0	1	2	0	23	Illumina_Human_WG-v3			0		0	499	MB-0503	HT/RT	METABRIC	METABRIC
1930	0	68.16	LumA	1	0	1	3	0	21	Illumina_Human_WG-v3			0		0	1930	MB-0504	HT/RT	METABRIC	METABRIC
1821	1	56.38	LumA	1	0	1	1	1	12	Illumina_Human_WG-v3			0		0	1821	MB-0505	HT/RT	METABRIC	METABRIC
1351	1	60.74	Her2	0	0	1	3	1	21	Illumina_Human_WG-v3			0		1	1351	MB-0506	CT/RT	METABRIC	METABRIC
749	1	58.71	LumA	1	0	1	3	0	18	Illumina_Human_WG-v3			0		0	749	MB-0507	HT/RT	METABRIC	METABRIC
1395	1	42.68	Normal	1	0	0	2	0	11	Illumina_Human_WG-v3			0		0	1395	MB-0508	HT	METABRIC	METABRIC
1876	0	41.48	Basal	1	0	1	3	0	11	Illumina_Human_WG-v3			0		0	1876	MB-0509	HT/RT	METABRIC	METABRIC
1592	1	71.84	Normal	1	0	1	3	1	60	Illumina_Human_WG-v3			0		0	1592	MB-0510	HT/RT	METABRIC	METABRIC
[truncated: 2,130 more rows]
